# Supplementary material for: Mesenchymal stem cells suppress NF-κB and ERK signalling while enhancing chemotaxis in CD4+ T cells
Source: Sci Rep. 2025 Aug 30;15:32000. doi: 10.1038/s41598-025-14373-6 (PMC12398613; doi:10.1038/s41598-025-14373-6)
Supplement: Supplementary file 1 — Supplementary Information 1. [file 41598_2025_14373_MOESM1_ESM.xlsx]

## Sheet: aT-MSC pathways
Table S1. GO-BP on MSC-related genes in different time points
Pathways_df2	Pathways_df12	Pathways_df24
glycoprotein metabolic process	glycoprotein metabolic process	glycoprotein metabolic process
macroautophagy	macroautophagy	macroautophagy
Golgi vesicle transport	Golgi vesicle transport	Golgi vesicle transport
vacuole organization	vacuole organization	vacuole organization
actin filament organization	actin filament organization	actin filament organization
vesicle organization	vesicle organization	vesicle organization
cell-substrate adhesion	cell-substrate adhesion	cell-substrate adhesion
extracellular matrix organization	extracellular matrix organization	extracellular matrix organization
small GTPase mediated signal transduction	small GTPase mediated signal transduction	small GTPase mediated signal transduction
extracellular structure organization	extracellular structure organization	extracellular structure organization
external encapsulating structure organization	external encapsulating structure organization	external encapsulating structure organization
glycoprotein biosynthetic process	glycoprotein biosynthetic process	glycoprotein biosynthetic process
regulation of actin filament-based process	regulation of actin filament-based process	regulation of actin filament-based process
regulation of actin cytoskeleton organization	regulation of actin cytoskeleton organization	regulation of actin cytoskeleton organization
regulation of autophagy	regulation of autophagy	regulation of autophagy
response to endoplasmic reticulum stress	response to endoplasmic reticulum stress	response to endoplasmic reticulum stress
ameboidal-type cell migration	ameboidal-type cell migration	ameboidal-type cell migration
endosomal transport	endosomal transport	endosomal transport
regulation of actin filament organization	regulation of actin filament organization	regulation of actin filament organization
connective tissue development	connective tissue development	connective tissue development
renal system development	renal system development	renal system development
regulation of supramolecular fiber organization	regulation of supramolecular fiber organization	regulation of supramolecular fiber organization
regulation of neuron projection development	regulation of neuron projection development	regulation of neuron projection development
wound healing	wound healing	wound healing
glycosylation	glycosylation	glycosylation
protein localization to cell periphery	protein localization to cell periphery	protein localization to cell periphery
kidney development	kidney development	kidney development
chondrocyte differentiation	chondrocyte differentiation	chondrocyte differentiation
cellular component disassembly	cellular component disassembly	cellular component disassembly
Ras protein signal transduction	Ras protein signal transduction	Ras protein signal transduction
bone development	bone development	bone development
regulation of cell-substrate adhesion	regulation of cell-substrate adhesion	regulation of cell-substrate adhesion
cell-matrix adhesion	cell-matrix adhesion	cell-matrix adhesion
cartilage development	cartilage development	cartilage development
cell-substrate junction organization	cell-substrate junction organization	cell-substrate junction organization
negative regulation of phosphate metabolic process	negative regulation of phosphate metabolic process	negative regulation of phosphate metabolic process
cell-substrate junction assembly	cell-substrate junction assembly	cell-substrate junction assembly
negative regulation of phosphorus metabolic process	negative regulation of phosphorus metabolic process	negative regulation of phosphorus metabolic process
protein glycosylation	protein glycosylation	protein glycosylation
macromolecule glycosylation	macromolecule glycosylation	macromolecule glycosylation
positive regulation of cell projection organization	positive regulation of cell projection organization	positive regulation of cell projection organization
ossification	ossification	ossification
negative regulation of protein modification process	negative regulation of protein modification process	negative regulation of protein modification process
endosome organization	endosome organization	endosome organization
collagen fibril organization	collagen fibril organization	collagen fibril organization
response to transforming growth factor beta	response to transforming growth factor beta	response to transforming growth factor beta
response to oxygen levels	response to oxygen levels	response to oxygen levels
negative regulation of protein phosphorylation	negative regulation of protein phosphorylation	negative regulation of protein phosphorylation
cellular response to transforming growth factor beta stimulus	cellular response to transforming growth factor beta stimulus	cellular response to transforming growth factor beta stimulus
regulation of macroautophagy	regulation of macroautophagy	regulation of macroautophagy
negative regulation of phosphorylation	negative regulation of phosphorylation	negative regulation of phosphorylation
cytosolic transport	cytosolic transport	cytosolic transport
proteasome-mediated ubiquitin-dependent protein catabolic process	proteasome-mediated ubiquitin-dependent protein catabolic process	proteasome-mediated ubiquitin-dependent protein catabolic process
response to decreased oxygen levels	response to decreased oxygen levels	response to decreased oxygen levels
response to hypoxia	response to hypoxia	response to hypoxia
focal adhesion assembly	focal adhesion assembly	focal adhesion assembly
regulation of cellular component size	regulation of cellular component size	regulation of cellular component size
axonogenesis	axonogenesis	axonogenesis
endoplasmic reticulum to Golgi vesicle-mediated transport	endoplasmic reticulum to Golgi vesicle-mediated transport	endoplasmic reticulum to Golgi vesicle-mediated transport
substrate adhesion-dependent cell spreading	substrate adhesion-dependent cell spreading	substrate adhesion-dependent cell spreading
epithelial cell migration	epithelial cell migration	epithelial cell migration
tissue migration	tissue migration	tissue migration
protein localization to plasma membrane	protein localization to plasma membrane	protein localization to plasma membrane
autophagosome assembly	autophagosome assembly	autophagosome assembly
epithelium migration	epithelium migration	epithelium migration
skeletal system morphogenesis	skeletal system morphogenesis	skeletal system morphogenesis
regulation of protein serine/threonine kinase activity	regulation of protein serine/threonine kinase activity	regulation of protein serine/threonine kinase activity
response to topologically incorrect protein	response to topologically incorrect protein	response to topologically incorrect protein
autophagosome organization	autophagosome organization	autophagosome organization
smoothened signaling pathway	smoothened signaling pathway	smoothened signaling pathway
cell-cell signaling by wnt	cell-cell signaling by wnt	cell-cell signaling by wnt
vacuolar transport	vacuolar transport	vacuolar transport
Wnt signaling pathway	Wnt signaling pathway	Wnt signaling pathway
epithelial tube morphogenesis	epithelial tube morphogenesis	epithelial tube morphogenesis
actin filament bundle organization	actin filament bundle organization	actin filament bundle organization
regulation of cell morphogenesis	regulation of cell morphogenesis	regulation of cell morphogenesis
response to oxidative stress	response to oxidative stress	response to oxidative stress
actin filament bundle assembly	actin filament bundle assembly	actin filament bundle assembly
establishment or maintenance of cell polarity	establishment or maintenance of cell polarity	establishment or maintenance of cell polarity
regulation of apoptotic signaling pathway	regulation of apoptotic signaling pathway	regulation of apoptotic signaling pathway
regulation of small GTPase mediated signal transduction	regulation of small GTPase mediated signal transduction	regulation of small GTPase mediated signal transduction
actin polymerization or depolymerization	actin polymerization or depolymerization	actin polymerization or depolymerization
membrane lipid metabolic process	membrane lipid metabolic process	membrane lipid metabolic process
lysosome organization	lysosome organization	lysosome organization
lytic vacuole organization	lytic vacuole organization	lytic vacuole organization
proteoglycan metabolic process	proteoglycan metabolic process	proteoglycan metabolic process
actomyosin structure organization	actomyosin structure organization	actomyosin structure organization
response to unfolded protein	response to unfolded protein	response to unfolded protein
cellular response to chemical stress	cellular response to chemical stress	cellular response to chemical stress
respiratory system development	respiratory system development	respiratory system development
regulation of cell-substrate junction organization	regulation of cell-substrate junction organization	regulation of cell-substrate junction organization
extrinsic apoptotic signaling pathway	extrinsic apoptotic signaling pathway	extrinsic apoptotic signaling pathway
ERAD pathway	ERAD pathway	ERAD pathway
cellular response to oxidative stress	cellular response to oxidative stress	cellular response to oxidative stress
regulation of cell-matrix adhesion	regulation of cell-matrix adhesion	regulation of cell-matrix adhesion
morphogenesis of a branching epithelium	morphogenesis of a branching epithelium	morphogenesis of a branching epithelium
regulation of focal adhesion assembly	regulation of focal adhesion assembly	regulation of focal adhesion assembly
regulation of cell-substrate junction assembly	regulation of cell-substrate junction assembly	regulation of cell-substrate junction assembly
transforming growth factor beta receptor signaling pathway	transforming growth factor beta receptor signaling pathway	transforming growth factor beta receptor signaling pathway
canonical Wnt signaling pathway	canonical Wnt signaling pathway	canonical Wnt signaling pathway
mesenchyme development	mesenchyme development	mesenchyme development
lysosomal transport	lysosomal transport	lysosomal transport
bone morphogenesis	bone morphogenesis	bone morphogenesis
cellular response to topologically incorrect protein	cellular response to topologically incorrect protein	cellular response to topologically incorrect protein
regulation of cellular response to growth factor stimulus	regulation of cellular response to growth factor stimulus	regulation of cellular response to growth factor stimulus
retrograde vesicle-mediated transport, Golgi to endoplasmic reticulum	retrograde vesicle-mediated transport, Golgi to endoplasmic reticulum	retrograde vesicle-mediated transport, Golgi to endoplasmic reticulum
heart morphogenesis	heart morphogenesis	heart morphogenesis
appendage morphogenesis	appendage morphogenesis	appendage morphogenesis
limb morphogenesis	limb morphogenesis	limb morphogenesis
appendage development	appendage development	appendage development
limb development	limb development	limb development
respiratory tube development	respiratory tube development	respiratory tube development
positive regulation of supramolecular fiber organization	positive regulation of supramolecular fiber organization	positive regulation of supramolecular fiber organization
cardiac chamber development	cardiac chamber development	cardiac chamber development
transport along microtubule	transport along microtubule	transport along microtubule
stress-activated MAPK cascade	stress-activated MAPK cascade	stress-activated MAPK cascade
lung development	lung development	lung development
morphogenesis of a branching structure	morphogenesis of a branching structure	morphogenesis of a branching structure
stress-activated protein kinase signaling cascade	stress-activated protein kinase signaling cascade	stress-activated protein kinase signaling cascade
cytoskeleton-dependent intracellular transport	cytoskeleton-dependent intracellular transport	cytoskeleton-dependent intracellular transport
Golgi organization	Golgi organization	Golgi organization
cell growth	cell growth	cell growth
regulation of vacuole organization	regulation of vacuole organization	regulation of vacuole organization
protein autophosphorylation	protein autophosphorylation	protein autophosphorylation
lamellipodium organization	lamellipodium organization	lamellipodium organization
regulation of Wnt signaling pathway	regulation of Wnt signaling pathway	regulation of Wnt signaling pathway
cellular response to external stimulus	cellular response to external stimulus	cellular response to external stimulus
transmembrane receptor protein serine/threonine kinase signaling pathway	transmembrane receptor protein serine/threonine kinase signaling pathway	transmembrane receptor protein serine/threonine kinase signaling pathway
aminoglycan biosynthetic process	aminoglycan biosynthetic process	aminoglycan biosynthetic process
Rho protein signal transduction	Rho protein signal transduction	Rho protein signal transduction
positive regulation of cell-substrate adhesion	positive regulation of cell-substrate adhesion	positive regulation of cell-substrate adhesion
membrane lipid biosynthetic process	membrane lipid biosynthetic process	membrane lipid biosynthetic process
glycosaminoglycan biosynthetic process	glycosaminoglycan biosynthetic process	glycosaminoglycan biosynthetic process
muscle cell differentiation	muscle cell differentiation	muscle cell differentiation
glycosaminoglycan metabolic process	glycosaminoglycan metabolic process	glycosaminoglycan metabolic process
hippo signaling
positive regulation of proteolysis	positive regulation of proteolysis	positive regulation of proteolysis
mucopolysaccharide metabolic process	mucopolysaccharide metabolic process	mucopolysaccharide metabolic process
regulation of nervous system development	regulation of nervous system development	regulation of nervous system development
regulation of protein catabolic process	regulation of protein catabolic process	regulation of protein catabolic process
fibroblast migration	fibroblast migration	fibroblast migration
mesenchymal cell differentiation		mesenchymal cell differentiation
positive regulation of autophagy	positive regulation of autophagy	positive regulation of autophagy
protein localization to vacuole	protein localization to vacuole	protein localization to vacuole
endoplasmic reticulum unfolded protein response	endoplasmic reticulum unfolded protein response	endoplasmic reticulum unfolded protein response
regulation of GTPase activity	regulation of GTPase activity	regulation of GTPase activity
fat cell differentiation	fat cell differentiation
canonical NF-kappaB signal transduction	canonical NF-kappaB signal transduction	canonical NF-kappaB signal transduction
regulation of cell junction assembly	regulation of cell junction assembly	regulation of cell junction assembly
proteoglycan biosynthetic process	proteoglycan biosynthetic process	proteoglycan biosynthetic process
establishment of vesicle localization	establishment of vesicle localization	establishment of vesicle localization
vesicle localization	vesicle localization	vesicle localization
cellular response to unfolded protein	cellular response to unfolded protein	cellular response to unfolded protein
aminoglycan metabolic process	aminoglycan metabolic process	aminoglycan metabolic process
sulfur compound metabolic process	sulfur compound metabolic process	sulfur compound metabolic process
regulation of cell shape	regulation of cell shape	regulation of cell shape
positive regulation of protein localization	positive regulation of protein localization	positive regulation of protein localization
negative regulation of protein kinase activity	negative regulation of protein kinase activity	negative regulation of protein kinase activity
regulation of axonogenesis	regulation of axonogenesis	regulation of axonogenesis
regulation of stress-activated protein kinase signaling cascade	regulation of stress-activated protein kinase signaling cascade	regulation of stress-activated protein kinase signaling cascade
neural tube development	neural tube development	neural tube development
ubiquitin-dependent ERAD pathway	ubiquitin-dependent ERAD pathway	ubiquitin-dependent ERAD pathway
negative regulation of cell projection organization	negative regulation of cell projection organization	negative regulation of cell projection organization
cardiac septum development	cardiac septum development
negative regulation of apoptotic signaling pathway	negative regulation of apoptotic signaling pathway	negative regulation of apoptotic signaling pathway
regulation of extrinsic apoptotic signaling pathway	regulation of extrinsic apoptotic signaling pathway
eye development	eye development	eye development
regulation of extracellular matrix organization	regulation of extracellular matrix organization	regulation of extracellular matrix organization
branching morphogenesis of an epithelial tube
cell junction assembly	cell junction assembly	cell junction assembly
positive regulation of epithelial cell migration	positive regulation of epithelial cell migration	positive regulation of epithelial cell migration
visual system development	visual system development	visual system development
regulation of intracellular transport
regulation of stress-activated MAPK cascade		regulation of stress-activated MAPK cascade
endoplasmic reticulum organization
endothelial cell migration	endothelial cell migration
regulation of actin filament bundle assembly	regulation of actin filament bundle assembly	regulation of actin filament bundle assembly
gland development	gland development
muscle organ development	muscle organ development	muscle organ development
osteoblast differentiation	osteoblast differentiation
gland morphogenesis	gland morphogenesis
sensory system development		sensory system development
regulation of canonical NF-kappaB signal transduction	regulation of canonical NF-kappaB signal transduction	regulation of canonical NF-kappaB signal transduction
membrane docking	membrane docking
lamellipodium morphogenesis	lamellipodium morphogenesis	lamellipodium morphogenesis
maintenance of location		maintenance of location
cardiac chamber morphogenesis
sulfur compound biosynthetic process
positive regulation of canonical NF-kappaB signal transduction
regulation of chondrocyte differentiation
embryonic limb morphogenesis
embryonic appendage morphogenesis
regulation of protein localization to membrane	regulation of protein localization to membrane	regulation of protein localization to membrane
protein N-linked glycosylation
positive regulation of cytoskeleton organization	positive regulation of cytoskeleton organization	positive regulation of cytoskeleton organization
regulation of protein-containing complex assembly		regulation of protein-containing complex assembly
gliogenesis	gliogenesis	gliogenesis
sphingolipid metabolic process	sphingolipid metabolic process	sphingolipid metabolic process
camera-type eye development
regulation of neurogenesis	regulation of neurogenesis	regulation of neurogenesis
	muscle cell migration
	negative regulation of kinase activity	negative regulation of kinase activity
	semaphorin-plexin signaling pathway	semaphorin-plexin signaling pathway
	cellular response to oxygen levels	cellular response to oxygen levels
	viral life cycle	viral life cycle
	smooth muscle cell migration
	endochondral bone morphogenesis	endochondral bone morphogenesis
	contractile actin filament bundle assembly	contractile actin filament bundle assembly
	stress fiber assembly	stress fiber assembly
	organelle disassembly	organelle disassembly
	developmental growth involved in morphogenesis
	response to nutrient levels	response to nutrient levels
	protein processing
	viral process	viral process
	axon extension	axon extension
	response to fluid shear stress	response to fluid shear stress
	selective autophagy	selective autophagy
		regulation of cell projection assembly
		regulation of plasma membrane bounded cell projection assembly
		negative regulation of protein serine/threonine kinase activity
		negative regulation of smoothened signaling pathway
		positive regulation of protein catabolic process
		regulation of protein localization to cell periphery
		regulation of autophagosome assembly

## Sheet: T-MSC pathways
Pathways_df2	Pathways_df12	Pathways_df24
glycoprotein metabolic process	glycoprotein metabolic process	glycoprotein metabolic process
macroautophagy	macroautophagy	macroautophagy
Golgi vesicle transport	Golgi vesicle transport	Golgi vesicle transport
vacuole organization	vacuole organization	vacuole organization
actin filament organization	actin filament organization	actin filament organization
vesicle organization	vesicle organization	vesicle organization
cell-substrate adhesion	cell-substrate adhesion	cell-substrate adhesion
extracellular matrix organization	extracellular matrix organization	extracellular matrix organization
small GTPase mediated signal transduction	small GTPase mediated signal transduction	small GTPase mediated signal transduction
extracellular structure organization	extracellular structure organization	extracellular structure organization
external encapsulating structure organization	external encapsulating structure organization	external encapsulating structure organization
glycoprotein biosynthetic process	glycoprotein biosynthetic process	glycoprotein biosynthetic process
regulation of actin filament-based process	regulation of actin filament-based process	regulation of actin filament-based process
regulation of actin cytoskeleton organization	regulation of actin cytoskeleton organization	regulation of actin cytoskeleton organization
regulation of autophagy	regulation of autophagy	regulation of autophagy
response to endoplasmic reticulum stress	response to endoplasmic reticulum stress	response to endoplasmic reticulum stress
ameboidal-type cell migration	ameboidal-type cell migration	ameboidal-type cell migration
endosomal transport	endosomal transport	endosomal transport
regulation of actin filament organization	regulation of actin filament organization	regulation of actin filament organization
connective tissue development	connective tissue development	connective tissue development
renal system development	renal system development	renal system development
regulation of supramolecular fiber organization	regulation of supramolecular fiber organization	regulation of supramolecular fiber organization
regulation of neuron projection development	regulation of neuron projection development	regulation of neuron projection development
wound healing	wound healing	wound healing
glycosylation	glycosylation	glycosylation
protein localization to cell periphery	protein localization to cell periphery	protein localization to cell periphery
kidney development	kidney development	kidney development
chondrocyte differentiation	chondrocyte differentiation	chondrocyte differentiation
cellular component disassembly	cellular component disassembly	cellular component disassembly
Ras protein signal transduction	Ras protein signal transduction	Ras protein signal transduction
bone development	bone development	bone development
regulation of cell-substrate adhesion	regulation of cell-substrate adhesion	regulation of cell-substrate adhesion
cell-matrix adhesion	cell-matrix adhesion	cell-matrix adhesion
cartilage development	cartilage development	cartilage development
cell-substrate junction organization	cell-substrate junction organization	cell-substrate junction organization
negative regulation of phosphate metabolic process	negative regulation of phosphate metabolic process	negative regulation of phosphate metabolic process
cell-substrate junction assembly	cell-substrate junction assembly	cell-substrate junction assembly
negative regulation of phosphorus metabolic process	negative regulation of phosphorus metabolic process	negative regulation of phosphorus metabolic process
protein glycosylation	protein glycosylation	protein glycosylation
macromolecule glycosylation	macromolecule glycosylation	macromolecule glycosylation
positive regulation of cell projection organization	positive regulation of cell projection organization	positive regulation of cell projection organization
ossification	ossification	ossification
negative regulation of protein modification process	negative regulation of protein modification process	negative regulation of protein modification process
endosome organization	endosome organization	endosome organization
collagen fibril organization	collagen fibril organization	collagen fibril organization
response to transforming growth factor beta	response to transforming growth factor beta	response to transforming growth factor beta
response to oxygen levels	response to oxygen levels	response to oxygen levels
negative regulation of protein phosphorylation	negative regulation of protein phosphorylation	negative regulation of protein phosphorylation
cellular response to transforming growth factor beta stimulus	cellular response to transforming growth factor beta stimulus	cellular response to transforming growth factor beta stimulus
regulation of macroautophagy	regulation of macroautophagy	regulation of macroautophagy
negative regulation of phosphorylation	negative regulation of phosphorylation	negative regulation of phosphorylation
cytosolic transport	cytosolic transport	cytosolic transport
proteasome-mediated ubiquitin-dependent protein catabolic process	proteasome-mediated ubiquitin-dependent protein catabolic process	proteasome-mediated ubiquitin-dependent protein catabolic process
response to decreased oxygen levels	response to decreased oxygen levels	response to decreased oxygen levels
response to hypoxia	response to hypoxia	response to hypoxia
focal adhesion assembly	focal adhesion assembly	focal adhesion assembly
regulation of cellular component size	regulation of cellular component size	regulation of cellular component size
axonogenesis	axonogenesis	axonogenesis
endoplasmic reticulum to Golgi vesicle-mediated transport	endoplasmic reticulum to Golgi vesicle-mediated transport	endoplasmic reticulum to Golgi vesicle-mediated transport
substrate adhesion-dependent cell spreading	substrate adhesion-dependent cell spreading	substrate adhesion-dependent cell spreading
epithelial cell migration	epithelial cell migration	epithelial cell migration
tissue migration	tissue migration	tissue migration
protein localization to plasma membrane	protein localization to plasma membrane	protein localization to plasma membrane
autophagosome assembly	autophagosome assembly	autophagosome assembly
epithelium migration	epithelium migration	epithelium migration
skeletal system morphogenesis	skeletal system morphogenesis	skeletal system morphogenesis
regulation of protein serine/threonine kinase activity	regulation of protein serine/threonine kinase activity	regulation of protein serine/threonine kinase activity
response to topologically incorrect protein	response to topologically incorrect protein	response to topologically incorrect protein
autophagosome organization	autophagosome organization	autophagosome organization
smoothened signaling pathway	smoothened signaling pathway	smoothened signaling pathway
cell-cell signaling by wnt	cell-cell signaling by wnt	cell-cell signaling by wnt
vacuolar transport	vacuolar transport	vacuolar transport
Wnt signaling pathway	Wnt signaling pathway	Wnt signaling pathway
epithelial tube morphogenesis	epithelial tube morphogenesis	epithelial tube morphogenesis
actin filament bundle organization	actin filament bundle organization	actin filament bundle organization
regulation of cell morphogenesis	regulation of cell morphogenesis	regulation of cell morphogenesis
response to oxidative stress	response to oxidative stress	response to oxidative stress
actin filament bundle assembly	actin filament bundle assembly	actin filament bundle assembly
establishment or maintenance of cell polarity	establishment or maintenance of cell polarity	establishment or maintenance of cell polarity
regulation of apoptotic signaling pathway	regulation of apoptotic signaling pathway	regulation of apoptotic signaling pathway
regulation of small GTPase mediated signal transduction	regulation of small GTPase mediated signal transduction	regulation of small GTPase mediated signal transduction
actin polymerization or depolymerization	actin polymerization or depolymerization	actin polymerization or depolymerization
membrane lipid metabolic process	membrane lipid metabolic process	membrane lipid metabolic process
lysosome organization	lysosome organization	lysosome organization
lytic vacuole organization	lytic vacuole organization	lytic vacuole organization
proteoglycan metabolic process	proteoglycan metabolic process	proteoglycan metabolic process
actomyosin structure organization	actomyosin structure organization	actomyosin structure organization
response to unfolded protein	response to unfolded protein	response to unfolded protein
cellular response to chemical stress	cellular response to chemical stress	cellular response to chemical stress
respiratory system development	respiratory system development	respiratory system development
regulation of cell-substrate junction organization	regulation of cell-substrate junction organization	regulation of cell-substrate junction organization
extrinsic apoptotic signaling pathway	extrinsic apoptotic signaling pathway	extrinsic apoptotic signaling pathway
ERAD pathway	ERAD pathway	ERAD pathway
cellular response to oxidative stress	cellular response to oxidative stress	cellular response to oxidative stress
regulation of cell-matrix adhesion	regulation of cell-matrix adhesion	regulation of cell-matrix adhesion
morphogenesis of a branching epithelium	morphogenesis of a branching epithelium	morphogenesis of a branching epithelium
regulation of focal adhesion assembly	regulation of focal adhesion assembly	regulation of focal adhesion assembly
regulation of cell-substrate junction assembly	regulation of cell-substrate junction assembly	regulation of cell-substrate junction assembly
transforming growth factor beta receptor signaling pathway	transforming growth factor beta receptor signaling pathway	transforming growth factor beta receptor signaling pathway
canonical Wnt signaling pathway	canonical Wnt signaling pathway	canonical Wnt signaling pathway
mesenchyme development	mesenchyme development	mesenchyme development
lysosomal transport	lysosomal transport	lysosomal transport
bone morphogenesis	bone morphogenesis	bone morphogenesis
cellular response to topologically incorrect protein	cellular response to topologically incorrect protein	cellular response to topologically incorrect protein
regulation of cellular response to growth factor stimulus	regulation of cellular response to growth factor stimulus	regulation of cellular response to growth factor stimulus
retrograde vesicle-mediated transport, Golgi to endoplasmic reticulum	retrograde vesicle-mediated transport, Golgi to endoplasmic reticulum	retrograde vesicle-mediated transport, Golgi to endoplasmic reticulum
heart morphogenesis	heart morphogenesis	heart morphogenesis
appendage morphogenesis	appendage morphogenesis	appendage morphogenesis
limb morphogenesis	limb morphogenesis	limb morphogenesis
appendage development	appendage development	appendage development
limb development	limb development	limb development
respiratory tube development	respiratory tube development	respiratory tube development
positive regulation of supramolecular fiber organization	positive regulation of supramolecular fiber organization	positive regulation of supramolecular fiber organization
cardiac chamber development	cardiac chamber development	cardiac chamber development
transport along microtubule	transport along microtubule	transport along microtubule
stress-activated MAPK cascade	stress-activated MAPK cascade	stress-activated MAPK cascade
lung development	lung development	lung development
morphogenesis of a branching structure	morphogenesis of a branching structure	morphogenesis of a branching structure
stress-activated protein kinase signaling cascade	stress-activated protein kinase signaling cascade	stress-activated protein kinase signaling cascade
cytoskeleton-dependent intracellular transport	cytoskeleton-dependent intracellular transport	cytoskeleton-dependent intracellular transport
Golgi organization	Golgi organization	Golgi organization
cell growth	cell growth	cell growth
regulation of vacuole organization	regulation of vacuole organization	regulation of vacuole organization
protein autophosphorylation	protein autophosphorylation	protein autophosphorylation
lamellipodium organization	lamellipodium organization	lamellipodium organization
regulation of Wnt signaling pathway	regulation of Wnt signaling pathway	regulation of Wnt signaling pathway
cellular response to external stimulus	cellular response to external stimulus	cellular response to external stimulus
transmembrane receptor protein serine/threonine kinase signaling pathway	transmembrane receptor protein serine/threonine kinase signaling pathway	transmembrane receptor protein serine/threonine kinase signaling pathway
aminoglycan biosynthetic process	aminoglycan biosynthetic process	aminoglycan biosynthetic process
Rho protein signal transduction	Rho protein signal transduction	Rho protein signal transduction
positive regulation of cell-substrate adhesion	positive regulation of cell-substrate adhesion	positive regulation of cell-substrate adhesion
membrane lipid biosynthetic process	membrane lipid biosynthetic process	membrane lipid biosynthetic process
glycosaminoglycan biosynthetic process	glycosaminoglycan biosynthetic process	glycosaminoglycan biosynthetic process
muscle cell differentiation	muscle cell differentiation	muscle cell differentiation
glycosaminoglycan metabolic process	glycosaminoglycan metabolic process	glycosaminoglycan metabolic process
hippo signaling
positive regulation of proteolysis	positive regulation of proteolysis	positive regulation of proteolysis
mucopolysaccharide metabolic process	mucopolysaccharide metabolic process	mucopolysaccharide metabolic process
regulation of nervous system development	regulation of nervous system development	regulation of nervous system development
regulation of protein catabolic process	regulation of protein catabolic process	regulation of protein catabolic process
fibroblast migration	fibroblast migration	fibroblast migration
mesenchymal cell differentiation		mesenchymal cell differentiation
positive regulation of autophagy	positive regulation of autophagy	positive regulation of autophagy
protein localization to vacuole	protein localization to vacuole	protein localization to vacuole
endoplasmic reticulum unfolded protein response	endoplasmic reticulum unfolded protein response	endoplasmic reticulum unfolded protein response
regulation of GTPase activity	regulation of GTPase activity	regulation of GTPase activity
fat cell differentiation	fat cell differentiation
canonical NF-kappaB signal transduction	canonical NF-kappaB signal transduction	canonical NF-kappaB signal transduction
regulation of cell junction assembly	regulation of cell junction assembly	regulation of cell junction assembly
proteoglycan biosynthetic process	proteoglycan biosynthetic process	proteoglycan biosynthetic process
establishment of vesicle localization	establishment of vesicle localization	establishment of vesicle localization
vesicle localization	vesicle localization	vesicle localization
cellular response to unfolded protein	cellular response to unfolded protein	cellular response to unfolded protein
aminoglycan metabolic process	aminoglycan metabolic process	aminoglycan metabolic process
sulfur compound metabolic process	sulfur compound metabolic process	sulfur compound metabolic process
regulation of cell shape	regulation of cell shape	regulation of cell shape
positive regulation of protein localization	positive regulation of protein localization	positive regulation of protein localization
negative regulation of protein kinase activity	negative regulation of protein kinase activity	negative regulation of protein kinase activity
regulation of axonogenesis	regulation of axonogenesis	regulation of axonogenesis
regulation of stress-activated protein kinase signaling cascade	regulation of stress-activated protein kinase signaling cascade	regulation of stress-activated protein kinase signaling cascade
neural tube development	neural tube development	neural tube development
ubiquitin-dependent ERAD pathway	ubiquitin-dependent ERAD pathway	ubiquitin-dependent ERAD pathway
negative regulation of cell projection organization	negative regulation of cell projection organization	negative regulation of cell projection organization
cardiac septum development	cardiac septum development
negative regulation of apoptotic signaling pathway	negative regulation of apoptotic signaling pathway	negative regulation of apoptotic signaling pathway
regulation of extrinsic apoptotic signaling pathway	regulation of extrinsic apoptotic signaling pathway
eye development	eye development	eye development
regulation of extracellular matrix organization	regulation of extracellular matrix organization	regulation of extracellular matrix organization
branching morphogenesis of an epithelial tube
cell junction assembly	cell junction assembly	cell junction assembly
positive regulation of epithelial cell migration	positive regulation of epithelial cell migration	positive regulation of epithelial cell migration
visual system development	visual system development	visual system development
regulation of intracellular transport
regulation of stress-activated MAPK cascade		regulation of stress-activated MAPK cascade
endoplasmic reticulum organization
endothelial cell migration	endothelial cell migration
regulation of actin filament bundle assembly	regulation of actin filament bundle assembly	regulation of actin filament bundle assembly
gland development	gland development
muscle organ development	muscle organ development	muscle organ development
osteoblast differentiation	osteoblast differentiation
gland morphogenesis	gland morphogenesis
sensory system development		sensory system development
regulation of canonical NF-kappaB signal transduction	regulation of canonical NF-kappaB signal transduction	regulation of canonical NF-kappaB signal transduction
membrane docking	membrane docking
lamellipodium morphogenesis	lamellipodium morphogenesis	lamellipodium morphogenesis
maintenance of location		maintenance of location
cardiac chamber morphogenesis
sulfur compound biosynthetic process
positive regulation of canonical NF-kappaB signal transduction
regulation of chondrocyte differentiation
embryonic limb morphogenesis
embryonic appendage morphogenesis
regulation of protein localization to membrane	regulation of protein localization to membrane	regulation of protein localization to membrane
protein N-linked glycosylation
positive regulation of cytoskeleton organization	positive regulation of cytoskeleton organization	positive regulation of cytoskeleton organization
regulation of protein-containing complex assembly		regulation of protein-containing complex assembly
gliogenesis	gliogenesis	gliogenesis
sphingolipid metabolic process	sphingolipid metabolic process	sphingolipid metabolic process
camera-type eye development
regulation of neurogenesis	regulation of neurogenesis	regulation of neurogenesis
	muscle cell migration
	negative regulation of kinase activity	negative regulation of kinase activity
	semaphorin-plexin signaling pathway	semaphorin-plexin signaling pathway
	cellular response to oxygen levels	cellular response to oxygen levels
	viral life cycle	viral life cycle
	smooth muscle cell migration
	endochondral bone morphogenesis	endochondral bone morphogenesis
	contractile actin filament bundle assembly	contractile actin filament bundle assembly
	stress fiber assembly	stress fiber assembly
	organelle disassembly	organelle disassembly
	developmental growth involved in morphogenesis
	response to nutrient levels	response to nutrient levels
	protein processing
	viral process	viral process
	axon extension	axon extension
	response to fluid shear stress	response to fluid shear stress
	selective autophagy	selective autophagy
		regulation of cell projection assembly
		regulation of plasma membrane bounded cell projection assembly
		negative regulation of protein serine/threonine kinase activity
		negative regulation of smoothened signaling pathway
		positive regulation of protein catabolic process
		regulation of protein localization to cell periphery
		regulation of autophagosome assembly
