# Supplementary material for: Mesenchymal stem cells suppress NF-κB and ERK signalling while enhancing chemotaxis in CD4+ T cells
Source: Sci Rep. 2025 Aug 30;15:32000. doi: 10.1038/s41598-025-14373-6 (PMC12398613; doi:10.1038/s41598-025-14373-6)
Supplement: Supplementary file 2 — Supplementary Information 2. [file 41598_2025_14373_MOESM2_ESM.xlsx]

## Sheet: common pathways
Table S2. GO-BP of mutually experssed genes at the time points 12h and 24h.
Common Pathways
response to virus
positive regulation of cytokine production
leukocyte proliferation
mononuclear cell proliferation
regulation of leukocyte proliferation
regulation of mononuclear cell proliferation
response to type II interferon
lymphocyte proliferation
adaptive immune response based on somatic recombination of immune receptors built from immunoglobulin superfamily domains
regulation of T cell activation
mononuclear cell differentiation
defense response to virus
defense response to symbiont
lymphocyte differentiation
alpha-beta T cell activation
regulation of lymphocyte proliferation
lymphocyte mediated immunity
leukocyte mediated immunity
CD4-positive, alpha-beta T cell activation
leukocyte activation involved in immune response
leukocyte cell-cell adhesion
cell activation involved in immune response
alpha-beta T cell differentiation
receptor signaling pathway via JAK-STAT
T cell proliferation
regulation of immune effector process
positive regulation of cell activation
positive regulation of leukocyte proliferation
positive regulation of leukocyte activation
receptor signaling pathway via STAT
positive regulation of lymphocyte activation
positive regulation of mononuclear cell proliferation
CD4-positive, alpha-beta T cell differentiation
regulation of leukocyte differentiation
lymphocyte activation involved in immune response
T cell differentiation
regulation of leukocyte cell-cell adhesion
regulation of T cell proliferation
regulation of cell-cell adhesion
regulation of adaptive immune response
response to molecule of bacterial origin
response to lipopolysaccharide
regulation of tyrosine phosphorylation of STAT protein
T cell activation involved in immune response
tyrosine phosphorylation of STAT protein
positive regulation of lymphocyte proliferation
regulation of hemopoiesis
positive regulation of immune effector process
regulation of leukocyte mediated immunity
positive regulation of defense response
regulation of lymphocyte mediated immunity
negative regulation of lymphocyte activation
regulation of production of molecular mediator of immune response
regulation of adaptive immune response based on somatic recombination of immune receptors built from immunoglobulin superfamily domains
CD4-positive, alpha-beta T cell differentiation involved in immune response
cellular response to type II interferon
alpha-beta T cell activation involved in immune response
alpha-beta T cell differentiation involved in immune response
positive regulation of tyrosine phosphorylation of STAT protein
B cell activation
T cell differentiation involved in immune response
negative regulation of T cell activation
regulation of lymphocyte differentiation
T-helper cell differentiation
regulation of innate immune response
cell killing
negative regulation of leukocyte activation
positive regulation of cell-cell adhesion
negative regulation of cell-cell adhesion
positive regulation of T cell activation
positive regulation of leukocyte cell-cell adhesion
regulation of peptidyl-tyrosine phosphorylation
negative regulation of leukocyte cell-cell adhesion
regulation of alpha-beta T cell activation
production of molecular mediator of immune response
regulation of inflammatory response
positive regulation of response to biotic stimulus
negative regulation of cell activation
positive regulation of leukocyte differentiation
positive regulation of hemopoiesis
regulation of CD4-positive, alpha-beta T cell activation
T cell mediated immunity
leukocyte migration
regulation of B cell activation
regulation of chronic inflammatory response
positive regulation of production of molecular mediator of immune response
peptidyl-tyrosine phosphorylation
regulation of T cell differentiation
T-helper 17 cell differentiation
peptidyl-tyrosine modification
regulation of defense response to virus by host
negative regulation of immune response
mononuclear cell migration
positive regulation of T cell proliferation
positive regulation of adaptive immune response based on somatic recombination of immune receptors built from immunoglobulin superfamily domains
negative regulation of cell adhesion
myeloid leukocyte differentiation
myeloid cell differentiation
positive regulation of innate immune response
positive regulation of peptidyl-tyrosine phosphorylation
T-helper 17 type immune response
positive regulation of lymphocyte mediated immunity
positive regulation of adaptive immune response
regulation of immunoglobulin production
positive regulation of leukocyte mediated immunity
double-strand break repair via break-induced replication
immune response-activating signaling pathway
chronic inflammatory response
positive regulation of cell adhesion
regulation of T cell mediated immunity
type II interferon production
regulation of type II interferon production
response to tumor necrosis factor
DNA unwinding involved in DNA replication
immune response-regulating signaling pathway
B cell proliferation
cellular response to tumor necrosis factor
regulation of CD4-positive, alpha-beta T cell differentiation
positive regulation of defense response to virus by host
positive regulation of cell development
positive regulation of mononuclear cell migration
regulation of alpha-beta T cell differentiation
regulation of cell killing
immune system development
negative regulation of viral process
cellular response to lipopolysaccharide
granulocyte migration
alpha-beta T cell lineage commitment
B cell mediated immunity
negative regulation of adaptive immune response
CD4-positive or CD8-positive, alpha-beta T cell lineage commitment
leukocyte mediated cytotoxicity
response to interleukin-1
regulation of B cell proliferation
negative regulation of defense response
regulation of cytokine production involved in immune response
cellular response to molecule of bacterial origin
cytokine production involved in immune response
myeloid leukocyte activation
lymphocyte migration
defense response to protozoan
negative regulation of immune effector process
positive T cell selection
regulation of receptor signaling pathway via JAK-STAT
positive regulation of leukocyte migration
interferon-mediated signaling pathway
negative regulation of lymphocyte proliferation
negative regulation of viral genome replication
negative regulation of mononuclear cell proliferation
positive regulation of lymphocyte differentiation
granulocyte chemotaxis
type 2 immune response
positive regulation of lymphocyte migration
T cell migration
chemokine-mediated signaling pathway
cellular response to interleukin-1
negative regulation of leukocyte differentiation
immunoglobulin mediated immune response
response to protozoan
negative regulation of cytokine production
negative regulation of adaptive immune response based on somatic recombination of immune receptors built from immunoglobulin superfamily domains
T cell lineage commitment
positive regulation of B cell proliferation
negative regulation of lymphocyte differentiation
positive regulation of type II interferon production
cellular response to biotic stimulus
DNA-templated DNA replication
negative regulation of leukocyte proliferation
cell chemotaxis
regulation of defense response to virus
leukocyte chemotaxis
negative regulation of hemopoiesis
canonical NF-kappaB signal transduction
response to chemokine
cellular response to chemokine
CD4-positive, alpha-beta T cell lineage commitment
regulation of viral life cycle
regulation of viral process
regulation of B cell mediated immunity
regulation of immunoglobulin mediated immune response
interleukin-12 production
regulation of interleukin-12 production
lymphocyte chemotaxis
activation of innate immune response
interleukin-10 production
regulation of interleukin-10 production
immunoglobulin production
regulation of myeloid leukocyte differentiation
DNA recombination
regulation of regulatory T cell differentiation
regulation of mononuclear cell migration
positive regulation of B cell activation
regulation of viral genome replication
negative regulation of T cell differentiation
DNA replication initiation
positive regulation of inflammatory response
negative regulation of leukocyte mediated immunity
positive regulation of T cell mediated immunity
T cell cytokine production
regulation of T cell cytokine production
T-helper 17 cell lineage commitment
type II interferon-mediated signaling pathway
regulation of lymphocyte chemotaxis
T cell selection
positive regulation of immunoglobulin production
pattern recognition receptor signaling pathway
regulation of canonical NF-kappaB signal transduction
T cell chemotaxis
negative regulation of T cell proliferation
regulatory T cell differentiation
myeloid leukocyte migration
viral process
positive regulation of T cell differentiation
vitamin D biosynthetic process
myeloid dendritic cell activation
negative regulation of T cell mediated immunity
negative regulation of lymphocyte mediated immunity
natural killer cell mediated cytotoxicity
positive regulation of leukocyte chemotaxis
regulation of T-helper cell differentiation
DNA replication
CD4-positive, alpha-beta T cell cytokine production
immunoglobulin production involved in immunoglobulin-mediated immune response
positive regulation of myeloid leukocyte differentiation
negative regulation of response to external stimulus
natural killer cell activation
natural killer cell mediated immunity
innate immune response-activating signaling pathway
T-helper cell lineage commitment
vitamin D metabolic process
positive regulation of lymphocyte chemotaxis
regulation of T-helper 17 type immune response
interleukin-2 production
regulation of interleukin-2 production
regulation of leukocyte migration
T cell homeostasis
interleukin-17 production
regulation of interleukin-17 production
B cell differentiation
regulation of vitamin metabolic process
neutrophil migration
neutrophil chemotaxis
regulation of T-helper 17 cell differentiation
negative regulation of cytokine production involved in immune response
positive regulation of T cell migration
somatic diversification of immunoglobulins
regulation of myeloid cell differentiation
regulation of lymphocyte migration
fat-soluble vitamin biosynthetic process
tumor necrosis factor-mediated signaling pathway
B cell activation involved in immune response
tumor necrosis factor superfamily cytokine production
regulation of tumor necrosis factor superfamily cytokine production
killing of cells of another organism
disruption of cell in another organism
regulation of leukocyte apoptotic process
somatic recombination of immunoglobulin genes involved in immune response
somatic diversification of immunoglobulins involved in immune response
isotype switching
humoral immune response
nuclear DNA replication
positive regulation of T cell cytokine production
extrinsic apoptotic signaling pathway
regulation of DNA-templated DNA replication initiation
positive regulation of cell killing
leukocyte apoptotic process
lymphocyte homeostasis
disruption of anatomical structure in another organism
double-strand break repair via homologous recombination
regulation of type I interferon production
type I interferon production
positive regulation of interleukin-17 production
somatic diversification of immune receptors
defense response to bacterium
positive regulation of interleukin-10 production
DNA duplex unwinding
regulation of T cell chemotaxis
positive regulation of lymphocyte apoptotic process
mitotic DNA replication
regulation of lymphocyte apoptotic process
regulation of leukocyte chemotaxis
recombinational repair
positive regulation of B cell mediated immunity
positive regulation of immunoglobulin mediated immune response
positive regulation of interleukin-12 production
ERK1 and ERK2 cascade
positive regulation of myeloid cell differentiation
positive regulation of cytokine production involved in immune response
lymphocyte apoptotic process
cell cycle DNA replication
regulation of alpha-beta T cell proliferation
positive regulation of CD4-positive, alpha-beta T cell activation
immune response to tumor cell
CD8-positive, alpha-beta T cell activation
osteoclast differentiation
response to tumor cell
tolerance induction
DNA geometric change
regulation of ERK1 and ERK2 cascade
positive regulation of T-helper 1 type immune response
positive regulation of type 2 immune response
leukocyte homeostasis
regulation of T-helper 1 type immune response
homeostasis of number of cells
negative regulation of production of molecular mediator of immune response
alpha-beta T cell proliferation
negative regulation of alpha-beta T cell activation
regulation of DNA-templated DNA replication
macrophage activation
release of sequestered calcium ion into cytosol
T-helper 1 type immune response
negative regulation of sequestering of calcium ion
viral life cycle
regulation of T cell migration
regulation of sequestering of calcium ion
chemotaxis
positive regulation of canonical NF-kappaB signal transduction
taxis
regulation of osteoclast differentiation
lymphocyte costimulation
regulation of tolerance induction
DNA conformation change
regulation of type 2 immune response
positive regulation of CD4-positive, alpha-beta T cell differentiation
cellular response to interleukin-4
sequestering of calcium ion
monocyte chemotaxis
positive regulation of chemotaxis
somatic diversification of immune receptors via germline recombination within a single locus
somatic cell DNA recombination
positive regulation of alpha-beta T cell activation
negative regulation of CD4-positive, alpha-beta T cell activation
regulation of myoblast fusion
regulation of leukocyte mediated cytotoxicity
non-canonical NF-kappaB signal transduction
response to interleukin-4
negative regulation of T cell cytokine production
response to interleukin-2
CD4-positive, alpha-beta T cell proliferation
regulation of CD4-positive, alpha-beta T cell proliferation
myeloid cell activation involved in immune response
negative regulation of response to biotic stimulus
double-strand break repair
pyroptosis
regulation of DNA replication
positive regulation of regulatory T cell differentiation
tumor necrosis factor production
regulation of tumor necrosis factor production
interleukin-1 production
regulation of interleukin-1 production
negative regulation of leukocyte apoptotic process
positive regulation of T cell apoptotic process
DNA integrity checkpoint signaling
positive regulation of interleukin-1 beta production
regulation of activated T cell proliferation
negative regulation of interleukin-2 production
T cell tolerance induction
positive regulation of T cell chemotaxis
CD8-positive, alpha-beta T cell differentiation
regulation of isotype switching to IgG isotypes
regulation of monooxygenase activity
calcium ion transmembrane import into cytosol
negative regulation of innate immune response
regulation of humoral immune response
activated T cell proliferation
interleukin-6 production
regulation of interleukin-6 production
positive regulation of leukocyte mediated cytotoxicity
positive regulation of non-canonical NF-kappaB signal transduction
T cell costimulation
negative regulation of B cell apoptotic process
immune response-activating cell surface receptor signaling pathway
positive regulation of interleukin-1 production
positive regulation of ERK1 and ERK2 cascade
G1/S transition of mitotic cell cycle
positive regulation of alpha-beta T cell differentiation
regulation of B cell differentiation
signal transduction in response to DNA damage
regulation of granulocyte chemotaxis
regulation of cell cycle phase transition
T cell apoptotic process
immune response-regulating cell surface receptor signaling pathway
regulation of CD8-positive, alpha-beta T cell activation
positive regulation of tumor necrosis factor superfamily cytokine production
T cell mediated cytotoxicity
regulation of immune response to tumor cell
cell cycle G1/S phase transition
regulation of response to tumor cell
positive regulation of humoral immune response
positive regulation of NF-kappaB transcription factor activity
negative regulation of type II interferon production
regulation of cell-cell adhesion mediated by integrin
interleukin-15-mediated signaling pathway
cellular response to interleukin-15
positive regulation of transferase activity
DNA damage checkpoint signaling
cell cycle checkpoint signaling
response to interleukin-15

## Sheet: unique pathways
Unique_to_12h	Unique_to_24h
regulation of receptor signaling pathway via STAT	antigen processing and presentation
cellular response to virus	antigen processing and presentation of peptide antigen
positive regulation of MHC class II biosynthetic process	antigen processing and presentation of exogenous peptide antigen
positive regulation of leukocyte apoptotic process	antigen processing and presentation of exogenous antigen
regulation of response to cytokine stimulus	MHC class II protein complex assembly
response to interleukin-17	peptide antigen assembly with MHC class II protein complex
cellular response to interleukin-17	regulation of T cell mediated cytotoxicity
somatic recombination of immunoglobulin gene segments	antigen receptor-mediated signaling pathway
viral genome replication	antigen processing and presentation of exogenous peptide antigen via MHC class II
regulation of MHC class II biosynthetic process	T cell differentiation in thymus
podosome assembly	positive regulation of T cell mediated cytotoxicity
positive regulation of receptor signaling pathway via JAK-STAT	MHC protein complex assembly
myeloid dendritic cell differentiation	peptide antigen assembly with MHC protein complex
MHC class II biosynthetic process	antigen processing and presentation of peptide antigen via MHC class II
natural killer cell chemotaxis	antigen processing and presentation of peptide or polysaccharide antigen via MHC class II
positive regulation of podosome assembly	negative regulation of cell cycle phase transition
regulation of cytokine-mediated signaling pathway	negative regulation of cell cycle process
epithelial cell apoptotic process	antigen processing and presentation of endogenous antigen
negative regulation of inflammatory response	regulation of natural killer cell mediated cytotoxicity
regulation of B cell apoptotic process	antigen processing and presentation of endogenous peptide antigen
positive regulation of receptor signaling pathway via STAT	negative regulation of cell cycle
toll-like receptor signaling pathway	regulation of natural killer cell mediated immunity
negative regulation of T-helper 17 cell differentiation	T cell receptor signaling pathway
negative regulation of lymphocyte apoptotic process	mitotic cell cycle phase transition
negative regulation of cell development	regulation of mitotic cell cycle phase transition
vitamin biosynthetic process	defense response to Gram-positive bacterium
T-helper 2 cell cytokine production	positive regulation of tumor necrosis factor production
activation of Janus kinase activity	chromosome segregation
regulation of podosome assembly	nuclear chromosome segregation
negative regulation of T-helper 17 type immune response	DNA strand elongation involved in DNA replication
regulation of T-helper 2 cell cytokine production	positive regulation of cell cycle process
regulation of release of sequestered calcium ion into cytosol	calcium-mediated signaling
B cell apoptotic process	antigen processing and presentation of endogenous peptide antigen via MHC class I
positive regulation of osteoclast differentiation	thymic T cell selection
fat-soluble vitamin metabolic process	regulation of chromosome separation
negative regulation of alpha-beta T cell differentiation	regulation of chromosome segregation
eosinophil chemotaxis	phagocytosis
dendritic cell differentiation	DNA replication checkpoint signaling
signal transduction in absence of ligand	interleukin-4 production
positive regulation of response to cytokine stimulus	regulation of interleukin-4 production
extrinsic apoptotic signaling pathway in absence of ligand	leukocyte degranulation
regulation of syncytium formation by plasma membrane fusion	chromosome separation
isotype switching to IgG isotypes	regulation of oxidoreductase activity
microglial cell activation	antigen processing and presentation of peptide antigen via MHC class I
regulation of toll-like receptor signaling pathway	negative regulation of cell killing
intrinsic apoptotic signaling pathway	positive regulation of monooxygenase activity
eosinophil migration	positive regulation of natural killer cell mediated cytotoxicity
regulation of apoptotic signaling pathway	nuclear division
positive regulation of smooth muscle cell proliferation	mitotic sister chromatid segregation
leukocyte activation involved in inflammatory response	organelle fission
negative regulation of B cell activation	sister chromatid segregation
response to interferon-beta	positive regulation of nitric-oxide synthase biosynthetic process
calcium ion homeostasis	positive regulation of cell cycle
intrinsic apoptotic signaling pathway in response to DNA damage	positive regulation of natural killer cell mediated immunity
macrophage activation involved in immune response	positive regulation of interleukin-2 production
negative regulation of T-helper cell differentiation	CD4-positive, CD25-positive, alpha-beta regulatory T cell differentiation
glial cell activation	positive regulation of alpha-beta T cell proliferation
type I interferon-mediated signaling pathway	positive regulation of oxidoreductase activity
neuroinflammatory response	negative regulation of leukocyte mediated cytotoxicity
cellular response to type I interferon	antigen processing and presentation of peptide antigen via MHC class Ib
interferon-beta production	immunological memory process
regulation of interferon-beta production	DNA strand elongation
maintenance of location	positive regulation of interleukin-4 production
positive regulation of cytokine-mediated signaling pathway	positive regulation of chromosome segregation
regulation of isotype switching	positive regulation of cytosolic calcium ion concentration
regulation of transcription involved in G1/S transition of mitotic cell cycle	second-messenger-mediated signaling
regulation of T cell apoptotic process	mitotic nuclear division
regulation of pattern recognition receptor signaling pathway	macrophage differentiation
negative regulation of CD4-positive, alpha-beta T cell differentiation	mitotic cell cycle checkpoint signaling
T-helper 1 cell differentiation	regulation of memory T cell differentiation
positive regulation of release of sequestered calcium ion into cytosol	negative thymic T cell selection
natural killer cell mediated cytotoxicity directed against tumor cell target	regulation of antigen processing and presentation
negative regulation of hormone biosynthetic process	negative regulation of natural killer cell mediated cytotoxicity
interleukin-4-mediated signaling pathway	nitric-oxide synthase biosynthetic process
regulation of protein deubiquitination	regulation of nitric-oxide synthase biosynthetic process
regulation of interleukin-1-mediated signaling pathway	interleukin-1 beta production
negative regulation of cytokine-mediated signaling pathway	regulation of interleukin-1 beta production
response to type I interferon	regulation of non-canonical NF-kappaB signal transduction
gland development	negative regulation of natural killer cell mediated immunity
positive regulation of monoatomic ion transport	regulation of T cell tolerance induction
granulocyte differentiation	memory T cell differentiation
positive regulation of calcium ion transport	negative T cell selection
regulation of calcium ion transport	regulation of chromosome condensation
negative regulation of interleukin-10 production	regulation of natural killer cell activation
negative regulation of receptor signaling pathway via JAK-STAT	positive regulation of cell adhesion mediated by integrin
regulation of membrane protein ectodomain proteolysis	positive thymic T cell selection
regulation of DNA-binding transcription factor activity	immunological memory formation process
natural killer cell mediated immune response to tumor cell	dendritic cell migration
positive regulation of isotype switching to IgG isotypes	positive regulation of cell cycle phase transition
regulation of killing of cells of another organism	regulation of T cell receptor signaling pathway
cellular response to interleukin-12	cell adhesion mediated by integrin
positive regulation of chemokine (C-X-C motif) ligand 2 production	negative regulation of mitotic cell cycle phase transition
negative regulation of response to cytokine stimulus	dendritic cell antigen processing and presentation
positive regulation of macrophage migration	deoxyribonucleotide biosynthetic process
positive regulation of kinase activity	2'-deoxyribonucleotide biosynthetic process
regulation of extrinsic apoptotic signaling pathway	deoxyribose phosphate biosynthetic process
response to glucocorticoid	regulation of leukocyte degranulation
positive regulation of activated T cell proliferation	homeostasis of number of cells within a tissue
positive regulation of tolerance induction	meiotic chromosome segregation
negative regulation of hormone metabolic process	antigen processing and presentation via MHC class Ib
negative regulation of tyrosine phosphorylation of STAT protein	gamma-delta T cell activation
response to interleukin-12	B cell receptor signaling pathway
