# Supplementary material for: Mesenchymal stem cells suppress NF-κB and ERK signalling while enhancing chemotaxis in CD4+ T cells
Source: Sci Rep. 2025 Aug 30;15:32000. doi: 10.1038/s41598-025-14373-6 (PMC12398613; doi:10.1038/s41598-025-14373-6)
Supplement: Supplementary file 3 — Supplementary Information 3. [file 41598_2025_14373_MOESM3_ESM.xlsx]

## Sheet: aT-MSC pathways
Table S3. List of signalling pathways upregulated by MSC on CD4+T cells
ID	Description	GeneRatio	BgRatio	pvalue	p.adjust	qvalue	geneID	Count	GenePercent
GO:0034341	response to type II interferon	15/79	143/18870	2.62878e-17	4.55568e-14	3.13517e-14	2633/2634/115361/115362/6364/83666/54625/3659/8519/1594/2643/4261/6352/414062/684	15	0.0794913
GO:0002833	positive regulation of response to biotic stimulus	18/79	369/18870	1.07515e-14	9.31616e-12	6.41128e-12	2634/115362/1520/91543/57162/64135/83666/3659/10318/3134/3123/81844/29126/330/4792/6352/3430/57169	18	0.0953895
GO:0045088	regulation of innate immune response	18/79	425/18870	1.21505e-13	7.01896e-11	4.83037e-11	2634/115362/1520/91543/57162/64135/83666/54625/3659/10318/3134/81844/330/4792/6352/3430/57169/634	18	0.0953895
GO:0009615	response to virus	18/79	436/18870	1.8771e-13	8.13251e-11	5.59671e-11	2633/2634/115362/91543/64135/83666/151636/4283/3627/3659/81844/8519/3669/6352/5366/57169/684/5452	18	0.0953895
GO:0051607	defense response to virus	16/79	334/18870	5.10421e-13	1.54328e-10	1.06207e-10	2633/2634/115362/91543/64135/83666/151636/4283/3627/3659/81844/8519/3669/5366/57169/684	16	0.0847907
GO:0140546	defense response to symbiont	16/79	335/18870	5.34315e-13	1.54328e-10	1.06207e-10	2633/2634/115362/91543/64135/83666/151636/4283/3627/3659/81844/8519/3669/5366/57169/684	16	0.0847907
GO:0045089	positive regulation of innate immune response	16/79	343/18870	7.66387e-13	1.89736e-10	1.30574e-10	2634/115362/1520/91543/57162/64135/83666/3659/10318/3134/81844/330/4792/6352/3430/57169	16	0.0847907
GO:0002757	immune response-activating signaling pathway	17/79	473/18870	8.75481e-12	1.89651e-09	1.30516e-09	2633/2634/115362/1520/91543/57162/64135/952/3659/10318/11118/11119/3123/330/4792/3430/634	17	0.0900901
GO:0031349	positive regulation of defense response	17/79	480/18870	1.10393e-11	2.12567e-09	1.46286e-09	2634/115362/1520/91543/57162/64135/83666/3659/10318/3134/81844/3620/330/4792/6352/3430/57169	17	0.0900901
GO:0002764	immune response-regulating signaling pathway	17/79	500/18870	2.09811e-11	3.63603e-09	2.50228e-09	2633/2634/115362/1520/91543/57162/64135/952/3659/10318/11118/11119/3123/330/4792/3430/634	17	0.0900901
GO:0045071	negative regulation of viral genome replication	1979-08-01	55/18870	6.8158e-11	1.06328e-08	7.31741e-09	91543/64135/10318/8519/3669/6352/57169/684	8	0.0423953
GO:0071346	cellular response to type II interferon	1979-10-01	120/18870	7.36262e-11	1.06328e-08	7.31741e-09	2633/2634/115361/115362/6364/83666/54625/3659/6352/414062	10	0.0529942
GO:0048525	negative regulation of viral process	1979-09-01	93/18870	1.79097e-10	2.3875e-08	1.64305e-08	91543/64135/10318/8519/3669/4261/6352/57169/684	9	0.0476948
GO:0002237	response to molecule of bacterial origin	14/79	369/18870	3.68321e-10	4.55929e-08	3.13766e-08	2634/115362/129607/57162/4283/3627/6373/10318/3620/29126/1594/4792/2643/567	14	0.0741918
GO:1903900	regulation of viral life cycle	1979-10-01	143/18870	4.19529e-10	4.84696e-08	3.33562e-08	91543/64135/10318/3123/8519/3669/4261/6352/57169/684	10	0.0529942
GO:0002218	activation of innate immune response	1979-12-01	276/18870	1.61855e-09	1.75309e-07	1.20646e-07	2634/115362/1520/91543/57162/64135/3659/10318/330/4792/3430/57169	12	0.063593
GO:0032496	response to lipopolysaccharide	13/79	348/18870	2.01417e-09	1.95415e-07	1.34482e-07	2634/115362/129607/57162/4283/3627/6373/10318/3620/29126/1594/4792/2643	13	0.0688924
GO:0050792	regulation of viral process	1979-10-01	168/18870	2.0297e-09	1.95415e-07	1.34482e-07	91543/64135/10318/3123/8519/3669/4261/6352/57169/684	10	0.0529942
GO:0045069	regulation of viral genome replication	1979-08-01	85/18870	2.43619e-09	2.22206e-07	1.5292e-07	91543/64135/10318/8519/3669/6352/57169/684	8	0.0423953
GO:0002221	pattern recognition receptor signaling pathway	1979-11-01	236/18870	3.96892e-09	3.43907e-07	2.36673e-07	2634/115362/1520/91543/57162/64135/3659/10318/330/4792/3430	11	0.0582936
GO:0002758	innate immune response-activating signaling pathway	1979-11-01	255/18870	8.88939e-09	7.33586e-07	5.04846e-07	2634/115362/1520/91543/57162/64135/3659/10318/330/4792/3430	11	0.0582936
GO:0001819	positive regulation of cytokine production	14/79	499/18870	1.7588e-08	1.38546e-06	9.53455e-07	115362/91543/57162/64135/3659/11118/11119/3134/81844/3620/29126/567/10148/5452	14	0.0741918
GO:0019079	viral genome replication	1979-08-01	131/18870	7.50516e-08	5.65497e-06	3.89169e-06	91543/64135/10318/8519/3669/6352/57169/684	8	0.0423953
GO:0070663	regulation of leukocyte proliferation	1979-10-01	267/18870	1.66018e-07	1.19879e-05	8.24992e-06	1435/57162/952/3659/3123/3620/29126/6352/10148/684	10	0.0529942
GO:0070661	leukocyte proliferation	1979-11-01	350/18870	2.23965e-07	1.55252e-05	1.06843e-05	1435/57162/952/3659/11119/3123/3620/29126/6352/10148/684	11	0.0582936
GO:0048247	lymphocyte chemotaxis	1979-06-01	64/18870	2.74355e-07	1.82868e-05	1.25848e-05	6364/3627/6373/9420/6352/414062	6	0.0317965
GO:0071222	cellular response to lipopolysaccharide	1979-09-01	226/18870	4.30044e-07	2.76025e-05	1.89957e-05	2634/115362/129607/4283/3627/6373/10318/29126/4792	9	0.0476948
GO:0048002	antigen processing and presentation of peptide antigen	1979-06-01	71/18870	5.12053e-07	3.16924e-05	2.18104e-05	1520/3134/3123/6890/3108/567	6	0.0317965
GO:0002478	antigen processing and presentation of exogenous peptide antigen	1979-05-01	40/18870	6.63685e-07	3.96609e-05	2.72942e-05	1520/3134/3123/3108/567	5	0.0264971
GO:0071219	cellular response to molecule of bacterial origin	1979-09-01	239/18870	6.87125e-07	3.96929e-05	2.73162e-05	2634/115362/129607/4283/3627/6373/10318/29126/4792	9	0.0476948
GO:0032943	mononuclear cell proliferation	1979-10-01	314/18870	7.36527e-07	4.11742e-05	2.83356e-05	1435/57162/952/3659/11119/3123/3620/29126/6352/10148	10	0.0529942
GO:0032944	regulation of mononuclear cell proliferation	1979-09-01	242/18870	7.62522e-07	4.12953e-05	2.8419e-05	1435/57162/952/3659/3123/3620/29126/6352/10148	9	0.0476948
GO:0019058	viral life cycle	1979-10-01	321/18870	8.99793e-07	4.72528e-05	3.25189e-05	91543/64135/10318/3123/8519/3669/4261/6352/57169/684	10	0.0529942
GO:0051251	positive regulation of lymphocyte activation	1979-10-01	330/18870	1.15566e-06	5.89046e-05	4.05375e-05	57162/952/3134/3123/3108/29126/3601/567/6352/10148	10	0.0529942
GO:0071621	granulocyte chemotaxis	1979-07-01	130/18870	1.20203e-06	5.95178e-05	4.09595e-05	1435/6364/4283/3627/6373/6352/414062	7	0.0370959
GO:0007159	leukocyte cell-cell adhesion	1979-11-01	419/18870	1.32178e-06	6.36292e-05	4.37889e-05	57162/3659/10318/3123/3108/3620/29126/567/6352/10148/634	11	0.0582936
GO:0071216	cellular response to biotic stimulus	1979-09-01	265/18870	1.61938e-06	7.58481e-05	5.21978e-05	2634/115362/129607/4283/3627/6373/10318/29126/4792	9	0.0476948
GO:0016032	viral process	1979-11-01	432/18870	1.77829e-06	8.10992e-05	5.58116e-05	91543/64135/83666/10318/3123/8519/3669/4261/6352/57169/684	11	0.0582936
GO:0019884	antigen processing and presentation of exogenous antigen	1979-05-01	49/18870	1.86759e-06	8.29882e-05	5.71116e-05	1520/3134/3123/3108/567	5	0.0264971
GO:0070555	response to interleukin-1	1979-07-01	140/18870	1.9764e-06	8.56274e-05	5.89278e-05	2633/2634/6364/952/4792/6352/414062	7	0.0370959
GO:0070098	chemokine-mediated signaling pathway	1979-06-01	91/18870	2.23024e-06	9.42684e-05	6.48745e-05	6364/4283/3627/6373/6352/414062	6	0.0317965
GO:0062207	regulation of pattern recognition receptor signaling pathway	1979-07-01	145/18870	2.49813e-06	0.000103078	7.09369e-05	2634/115362/91543/57162/3659/330/3430	7	0.0370959
GO:0002753	cytosolic pattern recognition receptor signaling pathway	1979-07-01	146/18870	2.61518e-06	0.000105398	7.25337e-05	2634/115362/91543/57162/64135/330/4792	7	0.0370959
GO:0042098	T cell proliferation	1979-08-01	213/18870	3.03169e-06	0.000119407	8.21748e-05	57162/3659/11119/3123/3620/29126/6352/10148	8	0.0423953
GO:0002483	antigen processing and presentation of endogenous peptide antigen	1979-04-01	25/18870	3.36621e-06	0.000129637	8.92145e-05	3134/3123/6890/567	4	0.0211977
GO:1990868	response to chemokine	1979-06-01	99/18870	3.65103e-06	0.000134622	9.26454e-05	6364/4283/3627/6373/6352/414062	6	0.0317965
GO:1990869	cellular response to chemokine	1979-06-01	99/18870	3.65103e-06	0.000134622	9.26454e-05	6364/4283/3627/6373/6352/414062	6	0.0317965
GO:0097530	granulocyte migration	1979-07-01	156/18870	4.05992e-06	0.000142439	9.8025e-05	1435/6364/4283/3627/6373/6352/414062	7	0.0370959
GO:0002696	positive regulation of leukocyte activation	1979-10-01	380/18870	4.08014e-06	0.000142439	9.8025e-05	57162/952/3134/3123/3108/29126/3601/567/6352/10148	10	0.0529942
GO:0050863	regulation of T cell activation	1979-10-01	381/18870	4.17609e-06	0.000142439	9.8025e-05	57162/3659/3123/3108/3620/29126/567/6352/10148/634	10	0.0529942
GO:0001906	cell killing	1979-08-01	223/18870	4.2574e-06	0.000142439	9.8025e-05	2633/2634/115362/3134/3123/567/634/8542	8	0.0423953
GO:1903037	regulation of leukocyte cell-cell adhesion	1979-10-01	382/18870	4.27399e-06	0.000142439	9.8025e-05	57162/3659/3123/3108/3620/29126/567/6352/10148/634	10	0.0529942
GO:0007249	canonical NF-kappaB signal transduction	1979-09-01	300/18870	4.46929e-06	0.000146137	0.00010057	57162/8743/10318/3123/330/4792/6398/684/80833	9	0.0476948
GO:0046651	lymphocyte proliferation	1979-09-01	307/18870	5.38764e-06	0.000172903	0.00011899	57162/952/3659/11119/3123/3620/29126/6352/10148	9	0.0476948
GO:0030593	neutrophil chemotaxis	1979-06-01	107/18870	5.73449e-06	0.000177462	0.000122127	6364/4283/3627/6373/6352/414062	6	0.0317965
GO:0140888	interferon-mediated signaling pathway	1979-06-01	107/18870	5.73449e-06	0.000177462	0.000122127	64135/83666/54625/3659/81844/8519	6	0.0317965
GO:0050867	positive regulation of cell activation	1979-10-01	396/18870	5.8695e-06	0.000178453	0.00012281	57162/952/3134/3123/3108/29126/3601/567/6352/10148	10	0.0529942
GO:0070665	positive regulation of leukocyte proliferation	1979-07-01	166/18870	6.11664e-06	0.000182761	0.000125774	1435/57162/952/29126/6352/10148/684	7	0.0370959
GO:0050670	regulation of lymphocyte proliferation	1979-08-01	238/18870	6.87052e-06	0.000196885	0.000135494	57162/952/3659/3123/3620/29126/6352/10148	8	0.0423953
GO:0051250	negative regulation of lymphocyte activation	1979-07-01	169/18870	6.88038e-06	0.000196885	0.000135494	57162/3659/3134/3123/3620/29126/634	7	0.0370959
GO:0071347	cellular response to interleukin-1	1979-06-01	111/18870	7.08996e-06	0.000196885	0.000135494	2633/2634/6364/4792/6352/414062	6	0.0317965
GO:0062208	positive regulation of pattern recognition receptor signaling pathway	1979-05-01	64/18870	7.11042e-06	0.000196885	0.000135494	2634/115362/91543/57162/3430	5	0.0264971
GO:0002429	immune response-activating cell surface receptor signaling pathway	1979-09-01	318/18870	7.1574e-06	0.000196885	0.000135494	2633/57162/952/11118/11119/3123/4792/3430/634	9	0.0476948
GO:0030595	leukocyte chemotaxis	1979-08-01	240/18870	7.30443e-06	0.00019779	0.000136117	1435/6364/4283/3627/6373/9420/6352/414062	8	0.0423953
GO:0019886	antigen processing and presentation of exogenous peptide antigen via MHC class II	1979-04-01	31/18870	8.21478e-06	0.000219019	0.000150726	1520/3123/3108/567	4	0.0211977
GO:0060760	positive regulation of response to cytokine stimulus	1979-05-01	67/18870	8.91871e-06	0.000234184	0.000161163	1435/64135/83666/54625/81844	5	0.0264971
GO:0019882	antigen processing and presentation	1979-06-01	116/18870	9.13848e-06	0.000236373	0.000162669	1520/3134/3123/6890/3108/567	6	0.0317965
GO:0019883	antigen processing and presentation of endogenous antigen	1979-04-01	32/18870	9.35854e-06	0.000238505	0.000164137	3134/3123/6890/567	4	0.0211977
GO:0042129	regulation of T cell proliferation	1979-07-01	182/18870	1.11686e-05	0.000280511	0.000193044	57162/3659/3123/3620/29126/6352/10148	7	0.0370959
GO:0034612	response to tumor necrosis factor	1979-08-01	259/18870	1.2718e-05	0.000314861	0.000216684	2633/2634/6364/330/4792/2643/6352/414062	8	0.0423953
GO:0072676	lymphocyte migration	1979-06-01	124/18870	1.33932e-05	0.000324874	0.000223575	6364/3627/6373/9420/6352/414062	6	0.0317965
GO:0002495	antigen processing and presentation of peptide antigen via MHC class II	1979-04-01	35/18870	1.34974e-05	0.000324874	0.000223575	1520/3123/3108/567	4	0.0211977
GO:0002768	immune response-regulating cell surface receptor signaling pathway	1979-09-01	346/18870	1.40546e-05	0.000333653	0.000229616	2633/57162/952/11118/11119/3123/4792/3430/634	9	0.0476948
GO:0043122	regulation of canonical NF-kappaB signal transduction	1979-08-01	265/18870	1.50084e-05	0.00035148	0.000241885	57162/8743/10318/3123/330/6398/684/80833	8	0.0423953
GO:0030522	intracellular receptor signaling pathway	1979-09-01	353/18870	1.64744e-05	0.000375867	0.000258667	2634/115362/91543/57162/64135/9420/330/1594/4792	9	0.0476948
GO:0002456	T cell mediated immunity	1979-06-01	129/18870	1.67803e-05	0.000375867	0.000258667	91543/11118/3134/3123/567/634	6	0.0317965
GO:1990266	neutrophil migration	1979-06-01	129/18870	1.67803e-05	0.000375867	0.000258667	6364/4283/3627/6373/6352/414062	6	0.0317965
GO:0002504	antigen processing and presentation of peptide or polysaccharide antigen via MHC class II	1979-04-01	37/18870	1.69173e-05	0.000375867	0.000258667	1520/3123/3108/567	4	0.0211977
GO:0043123	positive regulation of canonical NF-kappaB signal transduction	1979-07-01	196/18870	1.80573e-05	0.000396117	0.000272604	57162/8743/3123/330/6398/684/80833	7	0.0370959
GO:0070234	positive regulation of T cell apoptotic process	1979-03-01	13/18870	1.95975e-05	0.000424531	0.000292158	3620/29126/6352	3	0.0158983
GO:0050868	negative regulation of T cell activation	1979-06-01	133/18870	1.99609e-05	0.000427065	0.000293901	57162/3659/3123/3620/29126/634	6	0.0317965
GO:0002695	negative regulation of leukocyte activation	1979-07-01	202/18870	2.19296e-05	0.000463464	0.000318951	57162/3659/3134/3123/3620/29126/634	7	0.0370959
GO:0050851	antigen receptor-mediated signaling pathway	1979-07-01	205/18870	2.41087e-05	0.000503379	0.00034642	2633/952/11118/11119/3123/4792/634	7	0.0370959
GO:0071674	mononuclear cell migration	1979-07-01	207/18870	2.56584e-05	0.000529356	0.000364297	1435/6364/3627/6373/9420/6352/414062	7	0.0370959
GO:0002819	regulation of adaptive immune response	1979-07-01	208/18870	2.64634e-05	0.000539543	0.000371307	91543/3659/3134/3123/29126/567/634	7	0.0370959
GO:0019674	NAD metabolic process	1979-04-01	42/18870	2.8219e-05	0.000568646	0.000391336	83666/952/10135/3620	4	0.0211977
GO:0002460	adaptive immune response based on somatic recombination of immune receptors built from immunoglobulin superfamily domains	1979-09-01	380/18870	2.94247e-05	0.000586127	0.000403366	91543/11118/3134/3123/29126/567/9021/10148/634	9	0.0476948
GO:0032946	positive regulation of mononuclear cell proliferation	1979-06-01	148/18870	3.64899e-05	0.000718602	0.000494534	1435/57162/952/29126/6352/10148	6	0.0317965
GO:0002399	MHC class II protein complex assembly	1979-03-01	16/18870	3.80266e-05	0.000724177	0.000498371	3123/3108/567	3	0.0158983
GO:0002503	peptide antigen assembly with MHC class II protein complex	1979-03-01	16/18870	3.80266e-05	0.000724177	0.000498371	3123/3108/567	3	0.0158983
GO:0070230	positive regulation of lymphocyte apoptotic process	1979-03-01	16/18870	3.80266e-05	0.000724177	0.000498371	3620/29126/6352	3	0.0158983
GO:0022407	regulation of cell-cell adhesion	1979-10-01	493/18870	3.8779e-05	0.000730479	0.000502707	57162/3659/3123/3108/3620/29126/567/6352/10148/634	10	0.0529942
GO:0050866	negative regulation of cell activation	1979-07-01	223/18870	4.12668e-05	0.000768982	0.000529205	57162/3659/3134/3123/3620/29126/634	7	0.0370959
GO:1903038	negative regulation of leukocyte cell-cell adhesion	1979-06-01	152/18870	4.23742e-05	0.000781219	0.000537626	57162/3659/3123/3620/29126/634	6	0.0317965
GO:0039531	regulation of viral-induced cytoplasmic pattern recognition receptor signaling pathway	1979-05-01	93/18870	4.40925e-05	0.00080434	0.000553538	2634/115362/91543/57162/330	5	0.0264971
GO:0001914	regulation of T cell mediated cytotoxicity	1979-04-01	50/18870	5.66062e-05	0.00102186	0.000703233	3134/3123/567/634	4	0.0211977
GO:0002709	regulation of T cell mediated immunity	1979-05-01	99/18870	5.95053e-05	0.00106312	0.000731628	91543/3134/3123/567/634	5	0.0264971
GO:0071356	cellular response to tumor necrosis factor	1979-07-01	238/18870	6.22861e-05	0.00110145	0.000758004	2633/2634/6364/330/4792/6352/414062	7	0.0370959
GO:0060326	cell chemotaxis	1979-08-01	325/18870	6.4075e-05	0.00112164	0.000771898	1435/6364/4283/3627/6373/9420/6352/414062	8	0.0423953
GO:0097529	myeloid leukocyte migration	1979-07-01	242/18870	6.91685e-05	0.00119869	0.000824926	1435/6364/4283/3627/6373/6352/414062	7	0.0370959
GO:0002396	MHC protein complex assembly	1979-03-01	20/18870	7.64822e-05	0.00129945	0.000894266	3123/3108/567	3	0.0158983
GO:0002501	peptide antigen assembly with MHC protein complex	1979-03-01	20/18870	7.64822e-05	0.00129945	0.000894266	3123/3108/567	3	0.0158983
GO:0070371	ERK1 and ERK2 cascade	1979-08-01	336/18870	8.08287e-05	0.00135996	0.000935911	2633/6364/10318/3123/1847/6352/414062/634	8	0.0423953
GO:0043331	response to dsRNA	1979-04-01	57/18870	9.49594e-05	0.00158235	0.00108896	57162/64135/4792/5366	4	0.0211977
GO:0002837	regulation of immune response to tumor cell	1979-03-01	22/18870	0.000102696	0.00169498	0.00116647	3123/29126/634	3	0.0158983
GO:0046631	alpha-beta T cell activation	1979-06-01	181/18870	0.000111551	0.00182376	0.00125509	91543/3659/3123/29126/9021/10148	6	0.0317965
GO:0051098	regulation of binding	1979-07-01	262/18870	0.000113569	0.00183324	0.00126162	165904/83666/151636/1193/4792/51339/567	7	0.0370959
GO:0001913	T cell mediated cytotoxicity	1979-04-01	60/18870	0.000116117	0.00183324	0.00126162	3134/3123/567/634	4	0.0211977
GO:0001961	positive regulation of cytokine-mediated signaling pathway	1979-04-01	60/18870	0.000116117	0.00183324	0.00126162	1435/83666/54625/81844	4	0.0211977
GO:0002834	regulation of response to tumor cell	1979-03-01	23/18870	0.000117745	0.00183324	0.00126162	3123/29126/634	3	0.0158983
GO:0019885	antigen processing and presentation of endogenous peptide antigen via MHC class I	1979-03-01	23/18870	0.000117745	0.00183324	0.00126162	3134/6890/567	3	0.0158983
GO:0060759	regulation of response to cytokine stimulus	1979-06-01	183/18870	0.000118479	0.00183324	0.00126162	1435/64135/83666/54625/81844/6352	6	0.0317965
GO:0032609	type II interferon production	1979-05-01	119/18870	0.000142369	0.00216425	0.00148942	11118/11119/3123/29126/10148	5	0.0264971
GO:0032649	regulation of type II interferon production	1979-05-01	119/18870	0.000142369	0.00216425	0.00148942	11118/11119/3123/29126/10148	5	0.0264971
GO:0006935	chemotaxis	1979-09-01	468/18870	0.000145328	0.00219003	0.00150715	1435/6364/4283/3627/6373/9420/9423/6352/414062	9	0.0476948
GO:0042330	taxis	1979-09-01	470/18870	0.000150053	0.00224173	0.00154274	1435/6364/4283/3627/6373/9420/9423/6352/414062	9	0.0476948
GO:0002822	regulation of adaptive immune response based on somatic recombination of immune receptors built from immunoglobulin superfamily domains	1979-06-01	193/18870	0.000158417	0.00234647	0.00161482	91543/3134/3123/29126/567/634	6	0.0317965
GO:0009435	NAD biosynthetic process	1979-03-01	26/18870	0.000171305	0.00249372	0.00171615	83666/10135/3620	3	0.0158983
GO:0060333	type II interferon-mediated signaling pathway	1979-03-01	26/18870	0.000171305	0.00249372	0.00171615	83666/54625/3659	3	0.0158983
GO:0002824	positive regulation of adaptive immune response based on somatic recombination of immune receptors built from immunoglobulin superfamily domains	1979-05-01	124/18870	0.000172676	0.00249372	0.00171615	91543/3134/3123/29126/567	5	0.0264971
GO:0001818	negative regulation of cytokine production	1979-08-01	381/18870	0.000191904	0.00272047	0.0018722	2633/1992/3134/3123/3620/29126/684/634	8	0.0423953
GO:0010818	T cell chemotaxis	1979-03-01	27/18870	0.000192138	0.00272047	0.0018722	3627/6373/6352	3	0.0158983
GO:0051099	positive regulation of binding	1979-05-01	127/18870	0.000193086	0.00272047	0.0018722	83666/151636/1193/51339/567	5	0.0264971
GO:0002711	positive regulation of T cell mediated immunity	1979-04-01	69/18870	0.000200071	0.00279615	0.00192428	91543/3134/3123/567	4	0.0211977
GO:0019359	nicotinamide nucleotide biosynthetic process	1979-03-01	28/18870	0.000214547	0.00286995	0.00197506	83666/10135/3620	3	0.0158983
GO:0019363	pyridine nucleotide biosynthetic process	1979-03-01	28/18870	0.000214547	0.00286995	0.00197506	83666/10135/3620	3	0.0158983
GO:0042832	defense response to protozoan	1979-03-01	28/18870	0.000214547	0.00286995	0.00197506	2633/2634/115361	3	0.0158983
GO:1903901	negative regulation of viral life cycle	1979-03-01	28/18870	0.000214547	0.00286995	0.00197506	8519/4261/684	3	0.0158983
GO:2000108	positive regulation of leukocyte apoptotic process	1979-03-01	28/18870	0.000214547	0.00286995	0.00197506	3620/29126/6352	3	0.0158983
GO:0002821	positive regulation of adaptive immune response	1979-05-01	130/18870	0.000215287	0.00286995	0.00197506	91543/3134/3123/29126/567	5	0.0264971
GO:0022408	negative regulation of cell-cell adhesion	1979-06-01	205/18870	0.000219672	0.00290605	0.00199991	57162/3659/3123/3620/29126/634	6	0.0317965
GO:0002548	monocyte chemotaxis	1979-04-01	71/18870	0.000223446	0.00293357	0.00201885	6364/3627/6352/414062	4	0.0211977
GO:0042130	negative regulation of T cell proliferation	1979-04-01	72/18870	0.000235842	0.00307304	0.00211483	57162/3123/3620/29126	4	0.0211977
GO:0002418	immune response to tumor cell	1979-03-01	29/18870	0.000238582	0.00308554	0.00212344	3123/29126/634	3	0.0158983
GO:0072678	T cell migration	1979-04-01	73/18870	0.000248725	0.00317614	0.00218578	6364/3627/6373/6352	4	0.0211977
GO:0050900	leukocyte migration	1979-08-01	396/18870	0.000249252	0.00317614	0.00218578	1435/6364/4283/3627/6373/9420/6352/414062	8	0.0423953
GO:0002224	toll-like receptor signaling pathway	1979-04-01	74/18870	0.000262107	0.00331556	0.00228173	1520/3659/10318/330	4	0.0211977
GO:0001562	response to protozoan	1979-03-01	31/18870	0.000291731	0.00363719	0.00250307	2633/2634/115361	3	0.0158983
GO:0072525	pyridine-containing compound biosynthetic process	1979-03-01	31/18870	0.000291731	0.00363719	0.00250307	83666/10135/3620	3	0.0158983
GO:0042509	regulation of tyrosine phosphorylation of STAT protein	1979-04-01	78/18870	0.000320846	0.00397162	0.00273322	83666/54625/6352/9021	4	0.0211977
GO:0007162	negative regulation of cell adhesion	1979-07-01	312/18870	0.000330748	0.00405797	0.00279265	2633/57162/3659/3123/3620/29126/634	7	0.0370959
GO:0019362	pyridine nucleotide metabolic process	1979-04-01	79/18870	0.000336891	0.00405797	0.00279265	83666/952/10135/3620	4	0.0211977
GO:0046496	nicotinamide nucleotide metabolic process	1979-04-01	79/18870	0.000336891	0.00405797	0.00279265	83666/952/10135/3620	4	0.0211977
GO:0070372	regulation of ERK1 and ERK2 cascade	1979-07-01	313/18870	0.000337189	0.00405797	0.00279265	2633/6364/10318/3123/6352/414062/634	7	0.0370959
GO:0050852	T cell receptor signaling pathway	1979-05-01	144/18870	0.000345675	0.00413142	0.0028432	2633/11118/11119/3123/634	5	0.0264971
GO:0050671	positive regulation of lymphocyte proliferation	1979-05-01	145/18870	0.000356859	0.00423587	0.00291508	57162/952/29126/6352/10148	5	0.0264971
GO:0035456	response to interferon-beta	1979-03-01	34/18870	0.000384876	0.00453734	0.00312255	3659/8519/684	3	0.0158983
GO:0007260	tyrosine phosphorylation of STAT protein	1979-04-01	82/18870	0.000388471	0.00454878	0.00313042	83666/54625/6352/9021	4	0.0211977
GO:0050727	regulation of inflammatory response	1979-08-01	425/18870	0.000400049	0.00465291	0.00320208	10318/3123/3620/330/4792/6352/3430/9021	8	0.0423953
GO:0051279	regulation of release of sequestered calcium ion into cytosol	1979-04-01	83/18870	0.000406851	0.00470049	0.00323483	4283/3627/6373/1193	4	0.0211977
GO:2000406	positive regulation of T cell migration	1979-03-01	35/18870	0.000419692	0.00481673	0.00331482	6364/3627/6352	3	0.0158983
GO:0072524	pyridine-containing compound metabolic process	1979-04-01	85/18870	0.000445464	0.00507888	0.00349523	83666/952/10135/3620	4	0.0211977
GO:0002474	antigen processing and presentation of peptide antigen via MHC class I	1979-03-01	36/18870	0.00045647	0.00517035	0.00355817	3134/6890/567	3	0.0158983
GO:0070269	pyroptosis	1979-03-01	37/18870	0.000495254	0.00557322	0.00383543	2633/2634/115362	3	0.0158983
GO:0050672	negative regulation of lymphocyte proliferation	1979-04-01	88/18870	0.000508187	0.00564544	0.00388513	57162/3123/3620/29126	4	0.0211977
GO:0098586	cellular response to virus	1979-04-01	88/18870	0.000508187	0.00564544	0.00388513	64135/3627/6352/5452	4	0.0211977
GO:0032945	negative regulation of mononuclear cell proliferation	1979-04-01	89/18870	0.000530423	0.00584303	0.00402111	57162/3123/3620/29126	4	0.0211977
GO:0002369	T cell cytokine production	1979-03-01	38/18870	0.000536089	0.00584303	0.00402111	91543/3134/567	3	0.0158983
GO:0002724	regulation of T cell cytokine production	1979-03-01	38/18870	0.000536089	0.00584303	0.00402111	91543/3134/567	3	0.0158983
GO:0031640	killing of cells of another organism	1979-04-01	92/18870	0.00060128	0.00647217	0.00445407	2633/2634/115362/8542	4	0.0211977
GO:0141061	disruption of cell in another organism	1979-04-01	92/18870	0.00060128	0.00647217	0.00445407	2633/2634/115362/8542	4	0.0211977
GO:0002703	regulation of leukocyte mediated immunity	1979-06-01	249/18870	0.000618132	0.00655479	0.00451094	91543/3134/3123/567/684/634	6	0.0317965
GO:0001916	positive regulation of T cell mediated cytotoxicity	1979-03-01	40/18870	0.000624086	0.00655479	0.00451094	3134/3123/567	3	0.0158983
GO:0032728	positive regulation of interferon-beta production	1979-03-01	40/18870	0.000624086	0.00655479	0.00451094	64135/3659/81844	3	0.0158983
GO:0070232	regulation of T cell apoptotic process	1979-03-01	40/18870	0.000624086	0.00655479	0.00451094	3620/29126/6352	3	0.0158983
GO:0050870	positive regulation of T cell activation	1979-06-01	251/18870	0.000644576	0.00672922	0.00463098	3123/3108/29126/567/6352/10148	6	0.0317965
GO:0051281	positive regulation of release of sequestered calcium ion into cytosol	1979-03-01	41/18870	0.000671334	0.0069666	0.00479434	4283/3627/6373	3	0.0158983
GO:0001910	regulation of leukocyte mediated cytotoxicity	1979-04-01	96/18870	0.000705885	0.00723845	0.00498142	3134/3123/567/634	4	0.0211977
GO:0070664	negative regulation of leukocyte proliferation	1979-04-01	96/18870	0.000705885	0.00723845	0.00498142	57162/3123/3620/29126	4	0.0211977
GO:2000403	positive regulation of lymphocyte migration	1979-03-01	42/18870	0.000720804	0.00734796	0.00505679	6364/3627/6352	3	0.0158983
GO:0006959	humoral immune response	1979-06-01	258/18870	0.000744115	0.00754124	0.0051898	4283/3627/6373/3123/10148/5452	6	0.0317965
GO:0001959	regulation of cytokine-mediated signaling pathway	1979-05-01	171/18870	0.000756167	0.00754603	0.0051931	1435/83666/54625/81844/6352	5	0.0264971
GO:0002676	regulation of chronic inflammatory response	1979-02-01	10/18870	0.000762005	0.00754603	0.0051931	3620/6352	2	0.0105988
GO:0034356	NAD biosynthesis via nicotinamide riboside salvage pathway	1979-02-01	10/18870	0.000762005	0.00754603	0.0051931	83666/10135	2	0.0105988
GO:0045657	positive regulation of monocyte differentiation	1979-02-01	10/18870	0.000762005	0.00754603	0.0051931	1435/3123	2	0.0105988
GO:0141060	disruption of anatomical structure in another organism	1979-04-01	99/18870	0.000792353	0.00780198	0.00536924	2633/2634/115362/8542	4	0.0211977
GO:0007259	receptor signaling pathway via JAK-STAT	1979-05-01	174/18870	0.000817716	0.00800623	0.0055098	83666/54625/3601/6352/9021	5	0.0264971
GO:0046640	regulation of alpha-beta T cell proliferation	1979-03-01	44/18870	0.000826577	0.00804752	0.00553821	3659/29126/10148	3	0.0158983
GO:0002347	response to tumor cell	1979-03-01	45/18870	0.000882961	0.00854844	0.00588294	3123/29126/634	3	0.0158983
GO:0035561	regulation of chromatin binding	1979-02-01	11/18870	0.000928812	0.0089424	0.00615406	83666/151636	2	0.0105988
GO:0046633	alpha-beta T cell proliferation	1979-03-01	47/18870	0.00100292	0.00960254	0.00660836	3659/29126/10148	3	0.0158983
GO:1903039	positive regulation of leukocyte cell-cell adhesion	1979-06-01	275/18870	0.00103554	0.0098604	0.00678582	3123/3108/29126/567/6352/10148	6	0.0317965
GO:0002645	positive regulation of tolerance induction	1979-02-01	12/18870	0.00111155	0.0104691	0.00720473	3620/29126	2	0.0105988
GO:0042532	negative regulation of tyrosine phosphorylation of STAT protein	1979-02-01	12/18870	0.00111155	0.0104691	0.00720473	54625/9021	2	0.0105988
GO:0046596	regulation of viral entry into host cell	1979-03-01	49/18870	0.00113272	0.0105538	0.00726303	3123/8519/4261	3	0.0158983
GO:2000404	regulation of T cell migration	1979-03-01	49/18870	0.00113272	0.0105538	0.00726303	6364/3627/6352	3	0.0158983
GO:0002706	regulation of lymphocyte mediated immunity	1979-05-01	188/18870	0.00115564	0.0106528	0.00733113	91543/3134/3123/567/634	5	0.0264971
GO:0097696	receptor signaling pathway via STAT	1979-05-01	188/18870	0.00115564	0.0106528	0.00733113	83666/54625/3601/6352/9021	5	0.0264971
GO:0031341	regulation of cell killing	1979-04-01	111/18870	0.00121377	0.0111295	0.00765918	3134/3123/567/634	4	0.0211977
GO:0034145	positive regulation of toll-like receptor 4 signaling pathway	1979-02-01	13/18870	0.00131009	0.0118868	0.00818037	57162/3430	2	0.0105988
GO:0043301	negative regulation of leukocyte degranulation	1979-02-01	13/18870	0.00131009	0.0118868	0.00818037	3134/634	2	0.0105988
GO:0046634	regulation of alpha-beta T cell activation	1979-04-01	116/18870	0.00142845	0.0128933	0.00887302	3659/3123/29126/10148	4	0.0211977
GO:0051928	positive regulation of calcium ion transport	1979-04-01	118/18870	0.0015213	0.0135466	0.00932265	4283/3627/6373/6352	4	0.0211977
GO:0060330	regulation of response to type II interferon	1979-02-01	14/18870	0.00152429	0.0135466	0.00932265	83666/54625	2	0.0105988
GO:0060334	regulation of type II interferon-mediated signaling pathway	1979-02-01	14/18870	0.00152429	0.0135466	0.00932265	83666/54625	2	0.0105988
GO:0035710	CD4-positive, alpha-beta T cell activation	1979-04-01	119/18870	0.00156926	0.0138751	0.00954871	91543/3123/29126/9021	4	0.0211977
GO:0034142	toll-like receptor 4 signaling pathway	1979-03-01	55/18870	0.00158416	0.0139358	0.00959047	57162/4792/3430	3	0.0158983
GO:0002718	regulation of cytokine production involved in immune response	1979-04-01	120/18870	0.00161827	0.0141639	0.00974744	91543/3134/567/684	4	0.0211977
GO:0051100	negative regulation of binding	1979-04-01	121/18870	0.00166833	0.0144603	0.00995143	165904/4792/51339/567	4	0.0211977
GO:0052372	modulation by symbiont of entry into host	1979-03-01	56/18870	0.00166882	0.0144603	0.00995143	3123/8519/4261	3	0.0158983
GO:0002367	cytokine production involved in immune response	1979-04-01	122/18870	0.00171946	0.0147516	0.0101519	91543/3134/567/684	4	0.0211977
GO:0022612	gland morphogenesis	1979-04-01	122/18870	0.00171946	0.0147516	0.0101519	1435/9420/9423/634	4	0.0211977
GO:1903706	regulation of hemopoiesis	1979-07-01	417/18870	0.00180728	0.0154287	0.0106179	1435/3659/3123/3601/4792/567/634	7	0.0370959
GO:0046632	alpha-beta T cell differentiation	1979-04-01	124/18870	0.00182496	0.0155033	0.0106692	91543/3659/3123/9021	4	0.0211977
GO:0070231	T cell apoptotic process	1979-03-01	58/18870	0.00184651	0.0156097	0.0107424	3620/29126/6352	3	0.0158983
GO:0071675	regulation of mononuclear cell migration	1979-04-01	125/18870	0.00187937	0.0158104	0.0108805	1435/6364/3627/6352	4	0.0211977
GO:0032608	interferon-beta production	1979-03-01	59/18870	0.0019396	0.0161602	0.0111213	64135/3659/81844	3	0.0158983
GO:0032648	regulation of interferon-beta production	1979-03-01	59/18870	0.0019396	0.0161602	0.0111213	64135/3659/81844	3	0.0158983
GO:0002836	positive regulation of response to tumor cell	1979-02-01	16/18870	0.00199917	0.0163678	0.0112641	3123/29126	2	0.0105988
GO:0002839	positive regulation of immune response to tumor cell	1979-02-01	16/18870	0.00199917	0.0163678	0.0112641	3123/29126	2	0.0105988
GO:0010819	regulation of T cell chemotaxis	1979-02-01	16/18870	0.00199917	0.0163678	0.0112641	3627/6352	2	0.0105988
GO:0045637	regulation of myeloid cell differentiation	1979-05-01	213/18870	0.00200229	0.0163678	0.0112641	1435/3123/4792/567/634	5	0.0264971
GO:0070228	regulation of lymphocyte apoptotic process	1979-03-01	60/18870	0.00203557	0.0165491	0.0113889	3620/29126/6352	3	0.0158983
GO:0043270	positive regulation of monoatomic ion transport	1979-05-01	214/18870	0.00204357	0.0165491	0.0113889	1520/4283/3627/6373/6352	5	0.0264971
GO:0002708	positive regulation of lymphocyte mediated immunity	1979-04-01	129/18870	0.00210824	0.0169934	0.0116947	91543/3134/3123/567	4	0.0211977
GO:0032092	positive regulation of protein binding	1979-03-01	61/18870	0.00213445	0.017125	0.0117853	151636/51339/567	3	0.0158983
GO:0097396	response to interleukin-17	1979-02-01	17/18870	0.00225959	0.0179627	0.0123617	3627/9021	2	0.0105988
GO:0097398	cellular response to interleukin-17	1979-02-01	17/18870	0.00225959	0.0179627	0.0123617	3627/9021	2	0.0105988
GO:0022409	positive regulation of cell-cell adhesion	1979-06-01	322/18870	0.00230473	0.0182379	0.0125511	3123/3108/29126/567/6352/10148	6	0.0317965
GO:0140895	cell surface toll-like receptor signaling pathway	1979-03-01	63/18870	0.00234106	0.0184412	0.012691	57162/4792/3430	3	0.0158983
GO:0002428	antigen processing and presentation of peptide antigen via MHC class Ib	1979-02-01	18/18870	0.00253516	0.0195414	0.0134482	3134/567	2	0.0105988
GO:0002830	positive regulation of type 2 immune response	1979-02-01	18/18870	0.00253516	0.0195414	0.0134482	91543/3620	2	0.0105988
GO:0035455	response to interferon-alpha	1979-02-01	18/18870	0.00253516	0.0195414	0.0134482	8519/684	2	0.0105988
GO:0051209	release of sequestered calcium ion into cytosol	1979-04-01	136/18870	0.00255395	0.0195414	0.0134482	4283/3627/6373/1193	4	0.0211977
GO:0032613	interleukin-10 production	1979-03-01	65/18870	0.00255967	0.0195414	0.0134482	3123/3620/29126	3	0.0158983
GO:0032653	regulation of interleukin-10 production	1979-03-01	65/18870	0.00255967	0.0195414	0.0134482	3123/3620/29126	3	0.0158983
GO:0043903	regulation of biological process involved in symbiotic interaction	1979-03-01	65/18870	0.00255967	0.0195414	0.0134482	3123/8519/4261	3	0.0158983
GO:0042742	defense response to bacterium	1979-06-01	330/18870	0.002604	0.0197927	0.0136211	2633/2634/115361/115362/6364/57169	6	0.0317965
GO:0051283	negative regulation of sequestering of calcium ion	1979-04-01	137/18870	0.0026225	0.0198462	0.013658	4283/3627/6373/1193	4	0.0211977
GO:0055074	calcium ion homeostasis	1979-06-01	331/18870	0.00264337	0.0199172	0.0137068	4283/3627/6373/1193/1594/6352	6	0.0317965
GO:0042531	positive regulation of tyrosine phosphorylation of STAT protein	1979-03-01	66/18870	0.00267354	0.0200573	0.0138032	83666/54625/6352	3	0.0158983
GO:0051282	regulation of sequestering of calcium ion	1979-04-01	139/18870	0.00276337	0.0206419	0.0142055	4283/3627/6373/1193	4	0.0211977
GO:0002544	chronic inflammatory response	1979-02-01	19/18870	0.00282574	0.0207354	0.0142699	3620/6352	2	0.0105988
GO:0010759	positive regulation of macrophage chemotaxis	1979-02-01	19/18870	0.00282574	0.0207354	0.0142699	1435/6352	2	0.0105988
GO:0045618	positive regulation of keratinocyte differentiation	1979-02-01	19/18870	0.00282574	0.0207354	0.0142699	5920/1594	2	0.0105988
GO:0001909	leukocyte mediated cytotoxicity	1979-04-01	140/18870	0.00283572	0.0207354	0.0142699	3134/3123/567/634	4	0.0211977
GO:0010977	negative regulation of neuron projection development	1979-04-01	140/18870	0.00283572	0.0207354	0.0142699	952/3601/567/9423	4	0.0211977
GO:1904064	positive regulation of cation transmembrane transport	1979-04-01	141/18870	0.00290935	0.0211845	0.0145789	1520/4283/3627/6373	4	0.0211977
GO:0043393	regulation of protein binding	1979-04-01	142/18870	0.00298429	0.0216392	0.0148919	165904/151636/51339/567	4	0.0211977
GO:0001912	positive regulation of leukocyte mediated cytotoxicity	1979-03-01	69/18870	0.00303376	0.0217252	0.0149511	3134/3123/567	3	0.0158983
GO:0002704	negative regulation of leukocyte mediated immunity	1979-03-01	69/18870	0.00303376	0.0217252	0.0149511	3134/684/634	3	0.0158983
GO:2000401	regulation of lymphocyte migration	1979-03-01	69/18870	0.00303376	0.0217252	0.0149511	6364/3627/6352	3	0.0158983
GO:0051208	sequestering of calcium ion	1979-04-01	143/18870	0.00306053	0.0218268	0.0150209	4283/3627/6373/1193	4	0.0211977
GO:0002643	regulation of tolerance induction	1979-02-01	20/18870	0.00313121	0.0219692	0.0151189	3620/29126	2	0.0105988
GO:0002755	MyD88-dependent toll-like receptor signaling pathway	1979-02-01	20/18870	0.00313121	0.0219692	0.0151189	3659/10318	2	0.0105988
GO:0045655	regulation of monocyte differentiation	1979-02-01	20/18870	0.00313121	0.0219692	0.0151189	1435/3123	2	0.0105988
GO:0045953	negative regulation of natural killer cell mediated cytotoxicity	1979-02-01	20/18870	0.00313121	0.0219692	0.0151189	3134/634	2	0.0105988
GO:0002752	cell surface pattern recognition receptor signaling pathway	1979-03-01	70/18870	0.00316013	0.0220827	0.015197	57162/4792/3430	3	0.0158983
GO:0002443	leukocyte mediated immunity	1979-07-01	466/18870	0.00336044	0.0233437	0.0160648	91543/11118/3134/3123/567/684/634	7	0.0370959
GO:0032481	positive regulation of type I interferon production	1979-03-01	72/18870	0.00342246	0.0233437	0.0160648	64135/3659/81844	3	0.0158983
GO:0002716	negative regulation of natural killer cell mediated immunity	1979-02-01	21/18870	0.00345145	0.0233437	0.0160648	3134/634	2	0.0105988
GO:0090026	positive regulation of monocyte chemotaxis	1979-02-01	21/18870	0.00345145	0.0233437	0.0160648	3627/6352	2	0.0105988
GO:0141087	positive regulation of inflammasome-mediated signaling pathway	1979-02-01	21/18870	0.00345145	0.0233437	0.0160648	2634/115362	2	0.0105988
GO:1901739	regulation of myoblast fusion	1979-02-01	21/18870	0.00345145	0.0233437	0.0160648	4283/3627	2	0.0105988
GO:1903975	regulation of glial cell migration	1979-02-01	21/18870	0.00345145	0.0233437	0.0160648	1435/9423	2	0.0105988
GO:2001185	regulation of CD8-positive, alpha-beta T cell activation	1979-02-01	21/18870	0.00345145	0.0233437	0.0160648	3659/29126	2	0.0105988
GO:0038061	non-canonical NF-kappaB signal transduction	1979-04-01	148/18870	0.00346181	0.0233437	0.0160648	81844/330/4792/3430	4	0.0211977
GO:0002687	positive regulation of leukocyte migration	1979-04-01	149/18870	0.00354616	0.0238102	0.0163859	1435/6364/3627/6352	4	0.0211977
GO:0071677	positive regulation of mononuclear cell migration	1979-03-01	73/18870	0.00355848	0.0238102	0.0163859	6364/3627/6352	3	0.0158983
GO:1902652	secondary alcohol metabolic process	1979-04-01	150/18870	0.00363189	0.0242079	0.0166596	9420/1594/23780/8542	4	0.0211977
GO:0002705	positive regulation of leukocyte mediated immunity	1979-04-01	151/18870	0.00371902	0.0246937	0.0169939	91543/3134/3123/567	4	0.0211977
GO:0060546	negative regulation of necroptotic process	1979-02-01	22/18870	0.00378632	0.0250446	0.0172354	57162/330	2	0.0105988
GO:0050729	positive regulation of inflammatory response	1979-04-01	152/18870	0.00380756	0.0250894	0.0172662	10318/3620/4792/3430	4	0.0211977
GO:0043086	negative regulation of catalytic activity	1979-07-01	480/18870	0.00395164	0.0259401	0.0178517	83666/151636/1992/1594/7453/8639/634	7	0.0370959
GO:0031343	positive regulation of cell killing	1979-03-01	76/18870	0.00398622	0.0260387	0.0179195	3134/3123/567	3	0.0158983
GO:1903131	mononuclear cell differentiation	1979-07-01	481/18870	0.00399671	0.0260387	0.0179195	1435/91543/3659/3123/3601/567/9021	7	0.0370959
GO:0045785	positive regulation of cell adhesion	1979-07-01	482/18870	0.00404217	0.0262098	0.0180373	1435/3123/3108/29126/567/6352/10148	7	0.0370959
GO:0051924	regulation of calcium ion transport	1979-05-01	251/18870	0.00405321	0.0262098	0.0180373	4283/3627/6373/1193/6352	5	0.0264971
GO:0032091	negative regulation of protein binding	1979-03-01	77/18870	0.00413545	0.0263499	0.0181337	165904/51339/567	3	0.0158983
GO:0032729	positive regulation of type II interferon production	1979-03-01	77/18870	0.00413545	0.0263499	0.0181337	11118/11119/10148	3	0.0158983
GO:0046597	negative regulation of viral entry into host cell	1979-02-01	23/18870	0.00413571	0.0263499	0.0181337	8519/4261	2	0.0105988
GO:0062099	negative regulation of programmed necrotic cell death	1979-02-01	23/18870	0.00413571	0.0263499	0.0181337	57162/330	2	0.0105988
GO:0034767	positive regulation of monoatomic ion transmembrane transport	1979-04-01	158/18870	0.00436902	0.0277345	0.0190865	1520/4283/3627/6373	4	0.0211977
GO:0002449	lymphocyte mediated immunity	1979-06-01	368/18870	0.00444122	0.0280899	0.0193311	91543/11118/3134/3123/567/634	6	0.0317965
GO:0032693	negative regulation of interleukin-10 production	1979-02-01	24/18870	0.00449949	0.0282522	0.0194429	3620/29126	2	0.0105988
GO:0046426	negative regulation of receptor signaling pathway via JAK-STAT	1979-02-01	24/18870	0.00449949	0.0282522	0.0194429	54625/9021	2	0.0105988
GO:0006066	alcohol metabolic process	1979-06-01	373/18870	0.00474005	0.0296552	0.0204084	2710/9420/1594/2643/23780/8542	6	0.0317965
GO:0002720	positive regulation of cytokine production involved in immune response	1979-03-01	81/18870	0.00476616	0.0297114	0.020447	91543/3134/567	3	0.0158983
GO:0002475	antigen processing and presentation via MHC class Ib	1979-02-01	25/18870	0.00487753	0.0298684	0.0205551	3134/567	2	0.0105988
GO:0050860	negative regulation of T cell receptor signaling pathway	1979-02-01	25/18870	0.00487753	0.0298684	0.0205551	2633/634	2	0.0105988
GO:0070233	negative regulation of T cell apoptotic process	1979-02-01	25/18870	0.00487753	0.0298684	0.0205551	3620/6352	2	0.0105988
GO:0090200	positive regulation of release of cytochrome c from mitochondria	1979-02-01	25/18870	0.00487753	0.0298684	0.0205551	8743/5366	2	0.0105988
GO:1903306	negative regulation of regulated secretory pathway	1979-02-01	25/18870	0.00487753	0.0298684	0.0205551	3134/634	2	0.0105988
GO:0051341	regulation of oxidoreductase activity	1979-03-01	82/18870	0.00493241	0.0298876	0.0205683	1594/2643/8639	3	0.0158983
GO:0060337	type I interferon-mediated signaling pathway	1979-03-01	82/18870	0.00493241	0.0298876	0.0205683	64135/81844/8519	3	0.0158983
GO:0070227	lymphocyte apoptotic process	1979-03-01	82/18870	0.00493241	0.0298876	0.0205683	3620/29126/6352	3	0.0158983
GO:0061844	antimicrobial humoral immune response mediated by antimicrobial peptide	1979-03-01	83/18870	0.00510211	0.0307013	0.0211283	4283/3627/6373	3	0.0158983
GO:0071357	cellular response to type I interferon	1979-03-01	83/18870	0.00510211	0.0307013	0.0211283	64135/81844/8519	3	0.0158983
GO:0001911	negative regulation of leukocyte mediated cytotoxicity	1979-02-01	26/18870	0.00526972	0.0310956	0.0213997	3134/634	2	0.0105988
GO:0002726	positive regulation of T cell cytokine production	1979-02-01	26/18870	0.00526972	0.0310956	0.0213997	91543/567	2	0.0105988
GO:0032816	positive regulation of natural killer cell activation	1979-02-01	26/18870	0.00526972	0.0310956	0.0213997	3134/3601	2	0.0105988
GO:1901623	regulation of lymphocyte chemotaxis	1979-02-01	26/18870	0.00526972	0.0310956	0.0213997	3627/6352	2	0.0105988
GO:1905523	positive regulation of macrophage migration	1979-02-01	26/18870	0.00526972	0.0310956	0.0213997	1435/6352	2	0.0105988
GO:1904427	positive regulation of calcium ion transmembrane transport	1979-03-01	84/18870	0.00527531	0.0310956	0.0213997	4283/3627/6373	3	0.0158983
GO:0002697	regulation of immune effector process	1979-06-01	389/18870	0.00579648	0.0340519	0.0234341	91543/3134/3123/567/684/634	6	0.0317965
GO:0010758	regulation of macrophage chemotaxis	1979-02-01	28/18870	0.00609603	0.0353325	0.0243154	1435/6352	2	0.0105988
GO:0045606	positive regulation of epidermal cell differentiation	1979-02-01	28/18870	0.00609603	0.0353325	0.0243154	5920/1594	2	0.0105988
GO:0048245	eosinophil chemotaxis	1979-02-01	28/18870	0.00609603	0.0353325	0.0243154	6352/414062	2	0.0105988
GO:0070423	nucleotide-binding oligomerization domain containing signaling pathway	1979-02-01	28/18870	0.00609603	0.0353325	0.0243154	330/4792	2	0.0105988
GO:1903169	regulation of calcium ion transmembrane transport	1979-04-01	174/18870	0.00613351	0.0354312	0.0243834	4283/3627/6373/1193	4	0.0211977
GO:0034340	response to type I interferon	1979-03-01	89/18870	0.00619426	0.0356633	0.0245431	64135/81844/8519	3	0.0158983
GO:0043409	negative regulation of MAPK cascade	1979-04-01	176/18870	0.00638286	0.0362703	0.0249608	2633/10318/1847/51339	4	0.0211977
GO:0051262	protein tetramerization	1979-03-01	90/18870	0.00638878	0.0362703	0.0249608	115362/3123/567	3	0.0158983
GO:0010959	regulation of metal ion transport	1979-06-01	398/18870	0.00646156	0.0362703	0.0249608	4283/3627/6373/1193/567/6352	6	0.0317965
GO:0002710	negative regulation of T cell mediated immunity	1979-02-01	29/18870	0.00652991	0.0362703	0.0249608	3134/634	2	0.0105988
GO:0031342	negative regulation of cell killing	1979-02-01	29/18870	0.00652991	0.0362703	0.0249608	3134/634	2	0.0105988
GO:0032770	positive regulation of monooxygenase activity	1979-02-01	29/18870	0.00652991	0.0362703	0.0249608	1594/2643	2	0.0105988
GO:0035872	nucleotide-binding domain, leucine rich repeat containing receptor signaling pathway	1979-02-01	29/18870	0.00652991	0.0362703	0.0249608	330/4792	2	0.0105988
GO:0036037	CD8-positive, alpha-beta T cell activation	1979-02-01	29/18870	0.00652991	0.0362703	0.0249608	3659/29126	2	0.0105988
GO:0051354	negative regulation of oxidoreductase activity	1979-02-01	29/18870	0.00652991	0.0362703	0.0249608	1594/8639	2	0.0105988
GO:0060603	mammary gland duct morphogenesis	1979-02-01	29/18870	0.00652991	0.0362703	0.0249608	1435/9423	2	0.0105988
GO:0090025	regulation of monocyte chemotaxis	1979-02-01	29/18870	0.00652991	0.0362703	0.0249608	3627/6352	2	0.0105988
GO:0002220	innate immune response activating cell surface receptor signaling pathway	1979-03-01	91/18870	0.00658691	0.0363538	0.0250183	57162/4792/3430	3	0.0158983
GO:0045824	negative regulation of innate immune response	1979-03-01	91/18870	0.00658691	0.0363538	0.0250183	54625/3134/634	3	0.0158983
GO:0002507	tolerance induction	1979-02-01	30/18870	0.00697746	0.0381155	0.0262307	3620/29126	2	0.0105988
GO:0060142	regulation of syncytium formation by plasma membrane fusion	1979-02-01	30/18870	0.00697746	0.0381155	0.0262307	4283/3627	2	0.0105988
GO:0043367	CD4-positive, alpha-beta T cell differentiation	1979-03-01	93/18870	0.00699408	0.0381155	0.0262307	91543/3123/9021	3	0.0158983
GO:2000106	regulation of leukocyte apoptotic process	1979-03-01	93/18870	0.00699408	0.0381155	0.0262307	3620/29126/6352	3	0.0158983
GO:0034121	regulation of toll-like receptor signaling pathway	1979-02-01	31/18870	0.00743854	0.0402843	0.0277232	3659/330	2	0.0105988
GO:0034143	regulation of toll-like receptor 4 signaling pathway	1979-02-01	31/18870	0.00743854	0.0402843	0.0277232	57162/3430	2	0.0105988
GO:0002690	positive regulation of leukocyte chemotaxis	1979-03-01	96/18870	0.00763237	0.0412053	0.028357	1435/3627/6352	3	0.0158983
GO:0007565	female pregnancy	1979-04-01	186/18870	0.00773093	0.0416078	0.028634	952/3620/1594/23780	4	0.0211977
GO:0002230	positive regulation of defense response to virus by host	1979-02-01	32/18870	0.00791305	0.0421858	0.0290318	83666/151636	2	0.0105988
GO:0045684	positive regulation of epidermis development	1979-02-01	32/18870	0.00791305	0.0421858	0.0290318	5920/1594	2	0.0105988
GO:0072677	eosinophil migration	1979-02-01	32/18870	0.00791305	0.0421858	0.0290318	6352/414062	2	0.0105988
GO:0009165	nucleotide biosynthetic process	1979-05-01	295/18870	0.00793569	0.0421858	0.0290318	129607/83666/2982/10135/3620	5	0.0264971
GO:0001558	regulation of cell growth	1979-06-01	417/18870	0.00804603	0.0426415	0.0293454	952/734/1594/9423/684/634	6	0.0317965
GO:1901293	nucleoside phosphate biosynthetic process	1979-05-01	297/18870	0.00815762	0.043031	0.0296134	129607/83666/2982/10135/3620	5	0.0264971
GO:0030308	negative regulation of cell growth	1979-04-01	189/18870	0.00816918	0.043031	0.0296134	734/1594/9423/684	4	0.0211977
GO:0010743	regulation of macrophage derived foam cell differentiation	1979-02-01	33/18870	0.00840086	0.0438515	0.0301781	1435/4792	2	0.0105988
GO:0050858	negative regulation of antigen receptor-mediated signaling pathway	1979-02-01	33/18870	0.00840086	0.0438515	0.0301781	2633/634	2	0.0105988
GO:1904893	negative regulation of receptor signaling pathway via STAT	1979-02-01	33/18870	0.00840086	0.0438515	0.0301781	54625/9021	2	0.0105988
GO:0002700	regulation of production of molecular mediator of immune response	1979-04-01	191/18870	0.00847023	0.0440808	0.0303359	91543/3134/567/684	4	0.0211977
GO:0002366	leukocyte activation involved in immune response	1979-05-01	301/18870	0.00861438	0.0446103	0.0307003	3134/3123/3430/9021/634	5	0.0264971
GO:0031345	negative regulation of cell projection organization	1979-04-01	192/18870	0.00862345	0.0446103	0.0307003	952/3601/567/9423	4	0.0211977
GO:0002828	regulation of type 2 immune response	1979-02-01	34/18870	0.00890186	0.0456418	0.0314102	91543/3620	2	0.0105988
GO:0034110	regulation of homotypic cell-cell adhesion	1979-02-01	34/18870	0.00890186	0.0456418	0.0314102	6352/634	2	0.0105988
GO:0055075	potassium ion homeostasis	1979-02-01	34/18870	0.00890186	0.0456418	0.0314102	10723/479	2	0.0105988
GO:0002263	cell activation involved in immune response	1979-05-01	305/18870	0.00908861	0.0464618	0.0319745	3134/3123/3430/9021/634	5	0.0264971
GO:0030098	lymphocyte differentiation	1979-06-01	429/18870	0.0091811	0.0467966	0.0322049	91543/3659/3123/3601/567/9021	6	0.0317965
GO:0030217	T cell differentiation	1979-05-01	307/18870	0.00933238	0.0474282	0.0326395	91543/3659/3123/567/9021	5	0.0264971
GO:0002719	negative regulation of cytokine production involved in immune response	1979-02-01	35/18870	0.00941593	0.0474355	0.0326446	3134/684	2	0.0105988
GO:0030224	monocyte differentiation	1979-02-01	35/18870	0.00941593	0.0474355	0.0326446	1435/3123	2	0.0105988
GO:0060544	regulation of necroptotic process	1979-02-01	35/18870	0.00941593	0.0474355	0.0326446	57162/330	2	0.0105988
GO:0006874	intracellular calcium ion homeostasis	1979-05-01	308/18870	0.00945594	0.047499	0.0326883	4283/3627/6373/1193/6352	5	0.0264971
GO:0042102	positive regulation of T cell proliferation	1979-03-01	105/18870	0.00974907	0.0488299	0.0336042	29126/6352/10148	3	0.0158983
GO:0045589	regulation of regulatory T cell differentiation	1979-02-01	36/18870	0.00994296	0.0493892	0.0339891	3659/3123	2	0.0105988
GO:0045920	negative regulation of exocytosis	1979-02-01	36/18870	0.00994296	0.0493892	0.0339891	3134/634	2	0.0105988
GO:0052547	regulation of peptidase activity	1979-05-01	312/18870	0.00996151	0.0493892	0.0339891	1520/8743/1992/330/5366	5	0.0264971
GO:0032963	collagen metabolic process	1979-03-01	106/18870	0.0100032	0.0493892	0.0339891	1520/64386/4261	3	0.0158983
GO:0046425	regulation of receptor signaling pathway via JAK-STAT	1979-03-01	106/18870	0.0100032	0.0493892	0.0339891	54625/6352/9021	3	0.0158983
